# Supplementary material for: A balanced measure shows superior performance of pseudobulk methods in single-cell RNA-sequencing analysis
Source: Nat Commun. 2022 Dec 22;13:7851. doi: 10.1038/s41467-022-35519-4 (PMC9780232; doi:10.1038/s41467-022-35519-4)
Supplement: Supplementary file 3 — Source Data [file 41467_2022_35519_MOESM3_ESM.xlsx]

## Sheet: Figure 1
Figure 1 (Top)
	seed	n_ind	n_cells	method	type_1_err	MCC
	1202	10	100	MAST	0.270121	0.361869
	1202	10	100	MAST_RE	0.0613682	0.590863
	1202	10	100	MAST_Combat	0.705793	-0.0293074
	1202	10	100	GLM_tweedie	0.0624381	0.803388
	1202	10	100	GLMM_tweedie	0.0292369	0.82716
	1202	10	100	GEE1	0.0748266	0.809774
	1202	10	100	Pseudobulk_mean	0.0277502	0.925304
	1202	10	100	Pseudobulk_sum	0.100595	0.858537
	1202	10	100	Monocle	0.179881	0.834091
	1202	10	100	ROTS	0.236868	0.726441
	1226	10	100	MAST	0.276186	0.383375
	1226	10	100	MAST_RE	0.0578063	0.623978
	1226	10	100	MAST_Combat	0.697349	0.00842177
	1226	10	100	GLM_tweedie	0.0673828	0.783745
	1226	10	100	GLMM_tweedie	0.0341797	0.810431
	1226	10	100	GEE1	0.0751953	0.794636
	1226	10	100	Pseudobulk_mean	0.027832	0.918277
	1226	10	100	Pseudobulk_sum	0.0327148	0.915275
	1226	10	100	Monocle	0.184082	0.823363
	1226	10	100	ROTS	0.230469	0.759807
	1251	10	100	MAST	0.269903	0.3799
	1251	10	100	MAST_RE	0.0567961	0.615342
	1251	10	100	MAST_Combat	0.700441	-0.0307644
	1251	10	100	GLM_tweedie	0.0545716	0.816486
	1251	10	100	GLMM_tweedie	0.0296793	0.832574
	1251	10	100	GEE1	0.0751556	0.808051
	1251	10	100	Pseudobulk_mean	0.0296793	0.920429
	1251	10	100	Pseudobulk_sum	0.0473911	0.902074
	1251	10	100	Monocle	0.17664	0.834927
	1251	10	100	ROTS	0.233126	0.727028
	1322	10	100	MAST	0.243753	0.383715
	1322	10	100	MAST_RE	0.0499745	0.601958
	1322	10	100	MAST_Combat	0.681842	-0.08413
	1322	10	100	GLM_tweedie	0.0626566	0.79685
	1322	10	100	GLMM_tweedie	0.0330827	0.82127
	1322	10	100	GEE1	0.079198	0.802488
	1322	10	100	Pseudobulk_mean	0.0230576	0.919325
	1322	10	100	Pseudobulk_sum	0.0786967	0.868273
	1322	10	100	Monocle	0.170927	0.840836
	1322	10	100	ROTS	0.230075	0.752039
	1422	10	100	MAST	0.264421	0.372311
	1422	10	100	MAST_RE	0.0490046	0.610234
	1422	10	100	MAST_Combat	0.690599	-0.0295357
	1422	10	100	GLM_tweedie	0.0605755	0.801859
	1422	10	100	GLMM_tweedie	0.027259	0.82484
	1422	10	100	GEE1	0.0777385	0.797368
	1422	10	100	Pseudobulk_mean	0.0181726	0.927726
	1422	10	100	Pseudobulk_sum	0.0595659	0.891677
	1422	10	100	Monocle	0.184755	0.830614
	1422	10	100	ROTS	0.229682	0.739414
	1528	10	100	MAST	0.285437	0.358822
	1528	10	100	MAST_RE	0.0456754	0.626759
	1528	10	100	MAST_Combat	0.675049	0.0180524
	1528	10	100	GLM_tweedie	0.0553417	0.801629
	1528	10	100	GLMM_tweedie	0.0240616	0.829484
	1528	10	100	GEE1	0.0668912	0.816585
	1528	10	100	Pseudobulk_mean	0.0259865	0.920973
	1528	10	100	Pseudobulk_sum	0.0582291	0.893059
	1528	10	100	Monocle	0.1795	0.825967
	1528	10	100	ROTS	0.224735	0.724368
	1692	10	100	MAST	0.278083	0.361983
	1692	10	100	MAST_RE	0.046953	0.61702
	1692	10	100	MAST_Combat	0.712045	-0.0395877
	1692	10	100	GLM_tweedie	0.0652601	0.795622
	1692	10	100	GLMM_tweedie	0.030422	0.81853
	1692	10	100	GEE1	0.077527	0.797155
	1692	10	100	Pseudobulk_mean	0.0255152	0.922749
	1692	10	100	Pseudobulk_sum	0.0745829	0.87972
	1692	10	100	Monocle	0.175172	0.837008
	1692	10	100	ROTS	0.233072	0.747561
	1694	10	100	MAST	0.266165	0.360303
	1694	10	100	MAST_RE	0.0556391	0.595711
	1694	10	100	MAST_Combat	0.709497	-0.0714663
	1694	10	100	GLM_tweedie	0.0564077	0.801945
	1694	10	100	GLMM_tweedie	0.0296883	0.822746
	1694	10	100	GEE1	0.0811479	0.799678
	1694	10	100	Pseudobulk_mean	0.0277091	0.92126
	1694	10	100	Pseudobulk_sum	0.0336467	0.916846
	1694	10	100	Monocle	0.173182	0.836761
	1694	10	100	ROTS	0.224146	0.763588
	1965	10	100	MAST	0.278031	0.35273
	1965	10	100	MAST_RE	0.0502283	0.604688
	1965	10	100	MAST_Combat	0.69144	-0.03329
	1965	10	100	GLM_tweedie	0.0546366	0.799021
	1965	10	100	GLMM_tweedie	0.0285714	0.816598
	1965	10	100	GEE1	0.0867168	0.78625
	1965	10	100	Pseudobulk_mean	0.0270677	0.919289
	1965	10	100	Pseudobulk_sum	0.0566416	0.892734
	1965	10	100	Monocle	0.188972	0.82249
	1965	10	100	ROTS	0.235088	0.721869
	2215	10	100	MAST	0.262925	0.377979
	2215	10	100	MAST_RE	0.0580995	0.604632
	2215	10	100	MAST_Combat	0.701195	-0.048886
	2215	10	100	GLM_tweedie	0.0459433	0.810774
	2215	10	100	GLMM_tweedie	0.0244379	0.826087
	2215	10	100	GEE1	0.0718475	0.799581
	2215	10	100	Pseudobulk_mean	0.0249267	0.909309
	2215	10	100	Pseudobulk_sum	0.0879765	0.858784
	2215	10	100	Monocle	0.180352	0.827874
	2215	10	100	ROTS	0.224829	0.701477
	2531	10	100	MAST	0.272955	0.378715
	2531	10	100	MAST_RE	0.0506774	0.621696
	2531	10	100	MAST_Combat	0.704211	0.00874496
	2531	10	100	GLM_tweedie	0.0590864	0.804764
	2531	10	100	GLMM_tweedie	0.030288	0.82859
	2531	10	100	GEE1	0.0774578	0.809929
	2531	10	100	Pseudobulk_mean	0.0248262	0.924699
	2531	10	100	Pseudobulk_sum	0.0441907	0.909267
	2531	10	100	Monocle	0.183714	0.831365
	2531	10	100	ROTS	0.230884	0.764463
	2873	10	100	MAST	0.279939	0.351106
	2873	10	100	MAST_RE	0.0629478	0.588374
	2873	10	100	MAST_Combat	0.687792	-0.0061486
	2873	10	100	GLM_tweedie	0.0669688	0.806693
	2873	10	100	GLMM_tweedie	0.0276939	0.837396
	2873	10	100	GEE1	0.0790534	0.810325
	2873	10	100	Pseudobulk_mean	0.0231621	0.930174
	2873	10	100	Pseudobulk_sum	0.0629406	0.89555
	2873	10	100	Monocle	0.191339	0.826526
	2873	10	100	ROTS	0.242195	0.727381
	2997	10	100	MAST	0.255931	0.400355
	2997	10	100	MAST_RE	0.0439172	0.635023
	2997	10	100	MAST_Combat	0.701279	0.0093185
	2997	10	100	GLM_tweedie	0.0543099	0.81017
	2997	10	100	GLMM_tweedie	0.0274041	0.826804
	2997	10	100	GEE1	0.0747384	0.802189
	2997	10	100	Pseudobulk_mean	0.019432	0.925696
	2997	10	100	Pseudobulk_sum	0.0343797	0.912841
	2997	10	100	Monocle	0.179372	0.835617
	2997	10	100	ROTS	0.226707	0.74633
	3004	10	100	MAST	0.28389	0.351567
	3004	10	100	MAST_RE	0.0505894	0.612141
	3004	10	100	MAST_Combat	0.700498	-0.0638779
	3004	10	100	GLM_tweedie	0.0480583	0.823073
	3004	10	100	GLMM_tweedie	0.0262136	0.830477
	3004	10	100	GEE1	0.0854369	0.797241
	3004	10	100	Pseudobulk_mean	0.0252427	0.913075
	3004	10	100	Pseudobulk_sum	0.0461165	0.896922
	3004	10	100	Monocle	0.170874	0.836439
	3004	10	100	ROTS	0.223301	0.72841
	3100	10	100	MAST	0.280693	0.363105
	3100	10	100	MAST_RE	0.0594059	0.604504
	3100	10	100	MAST_Combat	0.705558	-0.0267393
	3100	10	100	GLM_tweedie	0.0607843	0.805336
	3100	10	100	GLMM_tweedie	0.0352941	0.823226
	3100	10	100	GEE1	0.0862745	0.802949
	3100	10	100	Pseudobulk_mean	0.0264706	0.920812
	3100	10	100	Pseudobulk_sum	0.0563725	0.89708
	3100	10	100	Monocle	0.185294	0.826477
	3100	10	100	ROTS	0.239706	0.728657
	3281	10	100	MAST	0.275575	0.361503
	3281	10	100	MAST_RE	0.0558003	0.6053
	3281	10	100	MAST_Combat	0.692079	-0.0325725
	3281	10	100	GLM_tweedie	0.0531915	0.809939
	3281	10	100	GLMM_tweedie	0.0270793	0.825418
	3281	10	100	GEE1	0.0846228	0.788141
	3281	10	100	Pseudobulk_mean	0.0290135	0.912211
	3281	10	100	Pseudobulk_sum	0.044971	0.899154
	3281	10	100	Monocle	0.188104	0.822269
	3281	10	100	ROTS	0.242263	0.717699
	3610	10	100	MAST	0.284653	0.349717
	3610	10	100	MAST_RE	0.0564356	0.602673
	3610	10	100	MAST_Combat	0.687031	-0.0242896
	3610	10	100	GLM_tweedie	0.0561249	0.804801
	3610	10	100	GLMM_tweedie	0.0297706	0.823624
	3610	10	100	GEE1	0.0771108	0.802994
	3610	10	100	Pseudobulk_mean	0.0268424	0.920332
	3610	10	100	Pseudobulk_sum	0.045388	0.908685
	3610	10	100	Monocle	0.175695	0.838159
	3610	10	100	ROTS	0.242557	0.737725
	3936	10	100	MAST	0.283777	0.346734
	3936	10	100	MAST_RE	0.0547464	0.599493
	3936	10	100	MAST_Combat	0.703947	-0.0512121
	3936	10	100	GLM_tweedie	0.0563798	0.808513
	3936	10	100	GLMM_tweedie	0.0321464	0.822287
	3936	10	100	GEE1	0.0791296	0.795954
	3936	10	100	Pseudobulk_mean	0.0257171	0.918857
	3936	10	100	Pseudobulk_sum	0.0425321	0.904298
	3936	10	100	Monocle	0.186944	0.829246
	3936	10	100	ROTS	0.233432	0.750191
	4078	10	100	MAST	0.275076	0.375077
	4078	10	100	MAST_RE	0.0653495	0.605235
	4078	10	100	MAST_Combat	0.683726	-0.0194846
	4078	10	100	GLM_tweedie	0.0574426	0.794524
	4078	10	100	GLMM_tweedie	0.032967	0.809232
	4078	10	100	GEE1	0.0734266	0.797022
	4078	10	100	Pseudobulk_mean	0.026973	0.911457
	4078	10	100	Pseudobulk_sum	0.0454545	0.89985
	4078	10	100	Monocle	0.174825	0.83811
	4078	10	100	ROTS	0.227772	0.738329
	4213	10	100	MAST	0.278632	0.352411
	4213	10	100	MAST_RE	0.0594943	0.593841
	4213	10	100	MAST_Combat	0.695783	-0.0371785
	4213	10	100	GLM_tweedie	0.0719882	0.787097
	4213	10	100	GLMM_tweedie	0.0377081	0.812491
	4213	10	100	GEE1	0.0886386	0.787815
	4213	10	100	Pseudobulk_mean	0.0298727	0.918536
	4213	10	100	Pseudobulk_sum	0.0372184	0.912307
	4213	10	100	Monocle	0.185602	0.828329
	4213	10	100	ROTS	0.236533	0.707465
	4233	10	100	MAST	0.270792	0.36914
	4233	10	100	MAST_RE	0.0480198	0.616705
	4233	10	100	MAST_Combat	0.68969	-0.0296303
	4233	10	100	GLM_tweedie	0.0538688	0.809903
	4233	10	100	GLMM_tweedie	0.0284035	0.829468
	4233	10	100	GEE1	0.0714985	0.813409
	4233	10	100	Pseudobulk_mean	0.0254652	0.921086
	4233	10	100	Pseudobulk_sum	0.0905975	0.863107
	4233	10	100	Monocle	0.185602	0.828001
	4233	10	100	ROTS	0.220862	0.706419
	4372	10	100	MAST	0.268908	0.374499
	4372	10	100	MAST_RE	0.054869	0.60908
	4372	10	100	MAST_Combat	0.679699	-0.0193104
	4372	10	100	GLM_tweedie	0.0639535	0.798989
	4372	10	100	GLMM_tweedie	0.0387597	0.816293
	4372	10	100	GEE1	0.0862403	0.796445
	4372	10	100	Pseudobulk_mean	0.0242248	0.924646
	4372	10	100	Pseudobulk_sum	0.0532946	0.897902
	4372	10	100	Monocle	0.188469	0.826067
	4372	10	100	ROTS	0.231105	0.706076
	4517	10	100	MAST	0.273674	0.372979
	4517	10	100	MAST_RE	0.0500744	0.61889
	4517	10	100	MAST_Combat	0.688978	-0.0417601
	4517	10	100	GLM_tweedie	0.0607545	0.78699
	4517	10	100	GLMM_tweedie	0.0308672	0.810513
	4517	10	100	GEE1	0.0783929	0.786052
	4517	10	100	Pseudobulk_mean	0.0230279	0.928147
	4517	10	100	Pseudobulk_sum	0.156296	0.816861
	4517	10	100	Monocle	0.173934	0.841269
	4517	10	100	ROTS	0.232239	0.744349
	4617	10	100	MAST	0.279141	0.361293
	4617	10	100	MAST_RE	0.0547035	0.607504
	4617	10	100	MAST_Combat	0.699275	-0.0290947
	4617	10	100	GLM_tweedie	0.0641738	0.800184
	4617	10	100	GLMM_tweedie	0.0323396	0.824016
	4617	10	100	GEE1	0.0828701	0.797526
	4617	10	100	Pseudobulk_mean	0.0288024	0.920019
	4617	10	100	Pseudobulk_sum	0.042951	0.910574
	4617	10	100	Monocle	0.192521	0.821004
	4617	10	100	ROTS	0.246084	0.725474
	4653	10	100	MAST	0.262626	0.369163
	4653	10	100	MAST_RE	0.0469697	0.609315
	4653	10	100	MAST_Combat	0.646667	0.0154388
	4653	10	100	GLM_tweedie	0.0610611	0.812631
	4653	10	100	GLMM_tweedie	0.0305305	0.832812
	4653	10	100	GEE1	0.0710711	0.819013
	4653	10	100	Pseudobulk_mean	0.0215215	0.925092
	4653	10	100	Pseudobulk_sum	0.0325325	0.920361
	4653	10	100	Monocle	0.176176	0.837945
	4653	10	100	ROTS	0.223223	0.762038
	4667	10	100	MAST	0.275097	0.359125
	4667	10	100	MAST_RE	0.0617761	0.595249
	4667	10	100	MAST_Combat	0.700294	-0.0304059
	4667	10	100	GLM_tweedie	0.0656205	0.78829
	4667	10	100	GLMM_tweedie	0.0342368	0.813507
	4667	10	100	GEE1	0.0732287	0.800494
	4667	10	100	Pseudobulk_mean	0.0228245	0.913752
	4667	10	100	Pseudobulk_sum	0.0328103	0.908654
	4667	10	100	Monocle	0.180694	0.829557
	4667	10	100	ROTS	0.230147	0.736378
	4673	10	100	MAST	0.266092	0.37519
	4673	10	100	MAST_RE	0.0506842	0.613412
	4673	10	100	MAST_Combat	0.71223	-0.0289777
	4673	10	100	GLM_tweedie	0.0490736	0.806969
	4673	10	100	GLMM_tweedie	0.0275413	0.819441
	4673	10	100	GEE1	0.0781172	0.796643
	4673	10	100	Pseudobulk_mean	0.0245368	0.921616
	4673	10	100	Pseudobulk_sum	0.0475714	0.903526
	4673	10	100	Monocle	0.17326	0.837054
	4673	10	100	ROTS	0.230346	0.726774
	4693	10	100	MAST	0.270624	0.384428
	4693	10	100	MAST_RE	0.0573729	0.616941
	4693	10	100	MAST_Combat	0.684345	-0.0247359
	4693	10	100	GLM_tweedie	0.0670641	0.797113
	4693	10	100	GLMM_tweedie	0.0387481	0.819438
	4693	10	100	GEE1	0.082464	0.79708
	4693	10	100	Pseudobulk_mean	0.0233482	0.923411
	4693	10	100	Pseudobulk_sum	0.0397417	0.906997
	4693	10	100	Monocle	0.184302	0.826849
	4693	10	100	ROTS	0.228018	0.724919
	4780	10	100	MAST	0.255413	0.377401
	4780	10	100	MAST_RE	0.0531496	0.602967
	4780	10	100	MAST_Combat	0.695414	-0.042998
	4780	10	100	GLM_tweedie	0.0543953	0.799529
	4780	10	100	GLMM_tweedie	0.0339971	0.811879
	4780	10	100	GEE1	0.078679	0.796196
	4780	10	100	Pseudobulk_mean	0.0233123	0.920898
	4780	10	100	Pseudobulk_sum	0.0403108	0.906476
	4780	10	100	Monocle	0.1695	0.840179
	4780	10	100	ROTS	0.218553	0.75167
	5192	10	100	MAST	0.290403	0.353162
	5192	10	100	MAST_RE	0.0556937	0.610494
	5192	10	100	MAST_Combat	0.691339	-0.0244691
	5192	10	100	GLM_tweedie	0.0641842	0.790403
	5192	10	100	GLMM_tweedie	0.0362567	0.808657
	5192	10	100	GEE1	0.088682	0.782055
	5192	10	100	Pseudobulk_mean	0.022538	0.91916
	5192	10	100	Pseudobulk_sum	0.0759432	0.871389
	5192	10	100	Monocle	0.191083	0.822414
	5192	10	100	ROTS	0.237139	0.733829
	5437	10	100	MAST	0.266078	0.372216
	5437	10	100	MAST_RE	0.0628375	0.596947
	5437	10	100	MAST_Combat	0.696083	-0.0336008
	5437	10	100	GLM_tweedie	0.0593057	0.804377
	5437	10	100	GLMM_tweedie	0.033269	0.821606
	5437	10	100	GEE1	0.0699132	0.812163
	5437	10	100	Pseudobulk_mean	0.0250723	0.913727
	5437	10	100	Pseudobulk_sum	0.0568949	0.886977
	5437	10	100	Monocle	0.189971	0.821563
	5437	10	100	ROTS	0.232401	0.743606
	5471	10	100	MAST	0.277578	0.358728
	5471	10	100	MAST_RE	0.0574654	0.600574
	5471	10	100	MAST_Combat	0.700312	0.022237
	5471	10	100	GLM_tweedie	0.0667341	0.78225
	5471	10	100	GLMM_tweedie	0.0338726	0.807433
	5471	10	100	GEE1	0.0773509	0.799085
	5471	10	100	Pseudobulk_mean	0.0262892	0.909259
	5471	10	100	Pseudobulk_sum	0.0819009	0.861267
	5471	10	100	Monocle	0.182002	0.830283
	5471	10	100	ROTS	0.233569	0.713753
	5562	10	100	MAST	0.275913	0.365072
	5562	10	100	MAST_RE	0.0518263	0.611897
	5562	10	100	MAST_Combat	0.667165	0.0125462
	5562	10	100	GLM_tweedie	0.0511198	0.807581
	5562	10	100	GLMM_tweedie	0.0228822	0.826143
	5562	10	100	GEE1	0.0676728	0.804678
	5562	10	100	Pseudobulk_mean	0.0248296	0.917672
	5562	10	100	Pseudobulk_sum	0.111977	0.84389
	5562	10	100	Monocle	0.174294	0.838666
	5562	10	100	ROTS	0.230769	0.684049
	5666	10	100	MAST	0.25519	0.399118
	5666	10	100	MAST_RE	0.047619	0.626192
	5666	10	100	MAST_Combat	0.71275	-0.0831702
	5666	10	100	GLM_tweedie	0.0533134	0.797446
	5666	10	100	GLMM_tweedie	0.0274041	0.813374
	5666	10	100	GEE1	0.0772297	0.792919
	5666	10	100	Pseudobulk_mean	0.0274041	0.915554
	5666	10	100	Pseudobulk_sum	0.0303936	0.914913
	5666	10	100	Monocle	0.166418	0.846375
	5666	10	100	ROTS	0.209268	0.774457
	5786	10	100	MAST	0.271787	0.353311
	5786	10	100	MAST_RE	0.0512063	0.599459
	5786	10	100	MAST_Combat	0.701098	-0.077104
	5786	10	100	GLM_tweedie	0.0625	0.801333
	5786	10	100	GLMM_tweedie	0.0295543	0.82401
	5786	10	100	GEE1	0.0813953	0.803511
	5786	10	100	Pseudobulk_mean	0.0193798	0.930443
	5786	10	100	Pseudobulk_sum	0.0707364	0.88322
	5786	10	100	Monocle	0.175872	0.835629
	5786	10	100	ROTS	0.22093	0.74168
	5920	10	100	MAST	0.246327	0.381838
	5920	10	100	MAST_RE	0.0470127	0.605628
	5920	10	100	MAST_Combat	0.682697	-0.0098114
	5920	10	100	GLM_tweedie	0.0574047	0.807217
	5920	10	100	GLMM_tweedie	0.0313555	0.82484
	5920	10	100	GEE1	0.0795948	0.79758
	5920	10	100	Pseudobulk_mean	0.0250844	0.915594
	5920	10	100	Pseudobulk_sum	0.0472745	0.904256
	5920	10	100	Monocle	0.172214	0.838551
	5920	10	100	ROTS	0.215147	0.754439
	6082	10	100	MAST	0.276543	0.354511
	6082	10	100	MAST_RE	0.0567901	0.597068
	6082	10	100	MAST_Combat	0.700551	-0.0535747
	6082	10	100	GLM_tweedie	0.0689655	0.802914
	6082	10	100	GLMM_tweedie	0.0378825	0.822225
	6082	10	100	GEE1	0.0879068	0.793117
	6082	10	100	Pseudobulk_mean	0.0257407	0.919552
	6082	10	100	Pseudobulk_sum	0.05051	0.899076
	6082	10	100	Monocle	0.191841	0.821531
	6082	10	100	ROTS	0.235066	0.729487
	6111	10	100	MAST	0.27495	0.363503
	6111	10	100	MAST_RE	0.0523952	0.609873
	6111	10	100	MAST_Combat	0.709792	-0.0172242
	6111	10	100	GLM_tweedie	0.0567901	0.800652
	6111	10	100	GLMM_tweedie	0.0241975	0.824715
	6111	10	100	GEE1	0.0790123	0.79674
	6111	10	100	Pseudobulk_mean	0.0222222	0.926925
	6111	10	100	Pseudobulk_sum	0.0385185	0.915718
	6111	10	100	Monocle	0.196049	0.81977
	6111	10	100	ROTS	0.233086	0.749236
	668	10	100	MAST	0.271662	0.366222
	668	10	100	MAST_RE	0.0637105	0.594881
	668	10	100	MAST_Combat	0.689959	0.00197076
	668	10	100	GLM_tweedie	0.0541082	0.794474
	668	10	100	GLMM_tweedie	0.0310621	0.811934
	668	10	100	GEE1	0.0846693	0.778534
	668	10	100	Pseudobulk_mean	0.0245491	0.917498
	668	10	100	Pseudobulk_sum	0.0806613	0.868925
	668	10	100	Monocle	0.188377	0.824901
	668	10	100	ROTS	0.233467	0.730745
	701	10	100	MAST	0.267996	0.369829
	701	10	100	MAST_RE	0.0530156	0.608395
	701	10	100	MAST_Combat	0.68667	-0.00315343
	701	10	100	GLM_tweedie	0.0619894	0.804146
	701	10	100	GLMM_tweedie	0.031235	0.82457
	701	10	100	GEE1	0.0860163	0.797645
	701	10	100	Pseudobulk_mean	0.0216242	0.926548
	701	10	100	Pseudobulk_sum	0.0427679	0.909914
	701	10	100	Monocle	0.176838	0.835903
	701	10	100	ROTS	0.224892	0.759499
	7048	10	100	MAST	0.272859	0.364132
	7048	10	100	MAST_RE	0.0416062	0.62471
	7048	10	100	MAST_Combat	0.694458	-0.0342417
	7048	10	100	GLM_tweedie	0.0594389	0.797642
	7048	10	100	GLMM_tweedie	0.0275796	0.822226
	7048	10	100	GEE1	0.0803614	0.789887
	7048	10	100	Pseudobulk_mean	0.0233	0.918337
	7048	10	100	Pseudobulk_sum	0.0561103	0.893353
	7048	10	100	Monocle	0.187351	0.824494
	7048	10	100	ROTS	0.23728	0.741362
	7205	10	100	MAST	0.251485	0.37993
	7205	10	100	MAST_RE	0.0509901	0.606106
	7205	10	100	MAST_Combat	0.695804	-0.0395289
	7205	10	100	GLM_tweedie	0.053816	0.805838
	7205	10	100	GLMM_tweedie	0.0318004	0.820177
	7205	10	100	GEE1	0.0719178	0.803396
	7205	10	100	Pseudobulk_mean	0.0215264	0.91632
	7205	10	100	Pseudobulk_sum	0.0278865	0.914499
	7205	10	100	Monocle	0.175636	0.837854
	7205	10	100	ROTS	0.223092	0.75671
	7997	10	100	MAST	0.267074	0.375096
	7997	10	100	MAST_RE	0.0463812	0.620432
	7997	10	100	MAST_Combat	0.701854	-0.0143713
	7997	10	100	GLM_tweedie	0.0568125	0.799949
	7997	10	100	GLMM_tweedie	0.0291604	0.819136
	7997	10	100	GEE1	0.0784314	0.795701
	7997	10	100	Pseudobulk_mean	0.0211161	0.925892
	7997	10	100	Pseudobulk_sum	0.0432378	0.903326
	7997	10	100	Monocle	0.198592	0.817277
	7997	10	100	ROTS	0.246355	0.750137
	8009	10	100	MAST	0.276108	0.381726
	8009	10	100	MAST_RE	0.0575943	0.620294
	8009	10	100	MAST_Combat	0.692547	-0.00435177
	8009	10	100	GLM_tweedie	0.0621554	0.792475
	8009	10	100	GLMM_tweedie	0.0330827	0.812679
	8009	10	100	GEE1	0.0847118	0.785529
	8009	10	100	Pseudobulk_mean	0.0255639	0.920222
	8009	10	100	Pseudobulk_sum	0.0426065	0.906376
	8009	10	100	Monocle	0.198496	0.80998
	8009	10	100	ROTS	0.22807	0.756225
	8507	10	100	MAST	0.275124	0.352281
	8507	10	100	MAST_RE	0.0552239	0.595642
	8507	10	100	MAST_Combat	0.696878	-0.0547099
	8507	10	100	GLM_tweedie	0.0678466	0.784439
	8507	10	100	GLMM_tweedie	0.0339233	0.811055
	8507	10	100	GEE1	0.0762045	0.796305
	8507	10	100	Pseudobulk_mean	0.0221239	0.920104
	8507	10	100	Pseudobulk_sum	0.067355	0.881421
	8507	10	100	Monocle	0.188299	0.827724
	8507	10	100	ROTS	0.235497	0.73879
	8713	10	100	MAST	0.258337	0.383487
	8713	10	100	MAST_RE	0.0592334	0.604809
	8713	10	100	MAST_Combat	0.694361	-0.0491675
	8713	10	100	GLM_tweedie	0.0574092	0.798753
	8713	10	100	GLMM_tweedie	0.0314033	0.814016
	8713	10	100	GEE1	0.0893032	0.784702
	8713	10	100	Pseudobulk_mean	0.0250245	0.921281
	8713	10	100	Pseudobulk_sum	0.0343474	0.912492
	8713	10	100	Monocle	0.182532	0.827955
	8713	10	100	ROTS	0.217861	0.757719
	8815	10	100	MAST	0.280179	0.368943
	8815	10	100	MAST_RE	0.0625931	0.60774
	8815	10	100	MAST_Combat	0.693775	-0.0107346
	8815	10	100	GLM_tweedie	0.0583906	0.796798
	8815	10	100	GLMM_tweedie	0.0338567	0.815035
	8815	10	100	GEE1	0.0971541	0.782665
	8815	10	100	Pseudobulk_mean	0.0309127	0.915172
	8815	10	100	Pseudobulk_sum	0.0466143	0.898412
	8815	10	100	Monocle	0.187929	0.824964
	8815	10	100	ROTS	0.240922	0.721542
	8905	10	100	MAST	0.269669	0.366403
	8905	10	100	MAST_RE	0.0403936	0.618635
	8905	10	100	MAST_Combat	0.704652	-0.0444646
	8905	10	100	GLM_tweedie	0.0589132	0.797332
	8905	10	100	GLMM_tweedie	0.0314881	0.816017
	8905	10	100	GEE1	0.0711021	0.805335
	8905	10	100	Pseudobulk_mean	0.019807	0.927427
	8905	10	100	Pseudobulk_sum	0.0274251	0.921393
	8905	10	100	Monocle	0.179787	0.834367
	8905	10	100	ROTS	0.220416	0.772294
	9137	10	100	MAST	0.27944	0.360396
	9137	10	100	MAST_RE	0.0540541	0.610211
	9137	10	100	MAST_Combat	0.696822	-0.0446728
	9137	10	100	GLM_tweedie	0.0621737	0.808359
	9137	10	100	GLMM_tweedie	0.0317988	0.83334
	9137	10	100	GEE1	0.0749881	0.815209
	9137	10	100	Pseudobulk_mean	0.0246796	0.925561
	9137	10	100	Pseudobulk_sum	0.0341718	0.921146
	9137	10	100	Monocle	0.186047	0.827008
	9137	10	100	ROTS	0.231609	0.753079
	9461	10	100	MAST	0.28002	0.353859
	9461	10	100	MAST_RE	0.062282	0.594184
	9461	10	100	MAST_Combat	0.720848	-0.0694669
	9461	10	100	GLM_tweedie	0.0646275	0.788956
	9461	10	100	GLMM_tweedie	0.0389739	0.809807
	9461	10	100	GEE1	0.0833744	0.794964
	9461	10	100	Pseudobulk_mean	0.0266404	0.91151
	9461	10	100	Pseudobulk_sum	0.0458806	0.894914
	9461	10	100	Monocle	0.185989	0.828036
	9461	10	100	ROTS	0.23927	0.748678
	1202	10	250	MAST	0.42836	0.215527
	1202	10	250	MAST_RE	0.0538272	0.614662
	1202	10	250	MAST_Combat	0.781981	-0.107723
	1202	10	250	GLM_tweedie	0.0995586	0.821444
	1202	10	250	GLMM_tweedie	0.0387445	0.862755
	1202	10	250	GEE1	0.0745463	0.846084
	1202	10	250	Pseudobulk_mean	0.0152035	0.928906
	1202	10	250	Pseudobulk_sum	0.0823933	0.874041
	1202	10	250	Monocle	0.287886	0.743673
	1202	10	250	ROTS	0.338401	0.65844
	1226	10	250	MAST	0.438208	0.204666
	1226	10	250	MAST_RE	0.0556376	0.610156
	1226	10	250	MAST_Combat	0.79602	-0.129114
	1226	10	250	GLM_tweedie	0.102539	0.825484
	1226	10	250	GLMM_tweedie	0.0463867	0.861548
	1226	10	250	GEE1	0.0756836	0.855461
	1226	10	250	Pseudobulk_mean	0.0166016	0.936285
	1226	10	250	Pseudobulk_sum	0.0371094	0.918894
	1226	10	250	Monocle	0.309082	0.729015
	1226	10	250	ROTS	0.364746	0.656581
	1251	10	250	MAST	0.416029	0.225358
	1251	10	250	MAST_RE	0.0556406	0.604162
	1251	10	250	MAST_Combat	0.779094	-0.0767856
	1251	10	250	GLM_tweedie	0.0893488	0.837348
	1251	10	250	GLMM_tweedie	0.0408884	0.866305
	1251	10	250	GEE1	0.0701666	0.85686
	1251	10	250	Pseudobulk_mean	0.022211	0.926875
	1251	10	250	Pseudobulk_sum	0.0479556	0.909771
	1251	10	250	Monocle	0.293286	0.744485
	1251	10	250	ROTS	0.347299	0.66683
	1322	10	250	MAST	0.41018	0.237319
	1322	10	250	MAST_RE	0.0593812	0.608816
	1322	10	250	MAST_Combat	0.792529	-0.125747
	1322	10	250	GLM_tweedie	0.0908642	0.826083
	1322	10	250	GLMM_tweedie	0.0380247	0.865059
	1322	10	250	GEE1	0.0745679	0.849266
	1322	10	250	Pseudobulk_mean	0.0212346	0.929368
	1322	10	250	Pseudobulk_sum	0.0716049	0.885563
	1322	10	250	Monocle	0.298765	0.73358
	1322	10	250	ROTS	0.334321	0.674154
	1422	10	250	MAST	0.453287	0.192631
	1422	10	250	MAST_RE	0.0538804	0.613415
	1422	10	250	MAST_Combat	0.798601	-0.123412
	1422	10	250	GLM_tweedie	0.0975969	0.829033
	1422	10	250	GLMM_tweedie	0.0446297	0.864721
	1422	10	250	GEE1	0.0843551	0.847761
	1422	10	250	Pseudobulk_mean	0.0142227	0.937941
	1422	10	250	Pseudobulk_sum	0.0593428	0.902155
	1422	10	250	Monocle	0.318293	0.724008
	1422	10	250	ROTS	0.368318	0.64566
	1528	10	250	MAST	0.43122	0.19226
	1528	10	250	MAST_RE	0.0570732	0.594542
	1528	10	250	MAST_Combat	0.78056	-0.103206
	1528	10	250	GLM_tweedie	0.101892	0.816137
	1528	10	250	GLMM_tweedie	0.0422125	0.85815
	1528	10	250	GEE1	0.0800582	0.842599
	1528	10	250	Pseudobulk_mean	0.0179525	0.926121
	1528	10	250	Pseudobulk_sum	0.0606502	0.891768
	1528	10	250	Monocle	0.29015	0.743081
	1528	10	250	ROTS	0.346434	0.667904
	1692	10	250	MAST	0.416134	0.237468
	1692	10	250	MAST_RE	0.0609936	0.610177
	1692	10	250	MAST_Combat	0.781638	-0.123604
	1692	10	250	GLM_tweedie	0.0921053	0.834606
	1692	10	250	GLMM_tweedie	0.0394737	0.867916
	1692	10	250	GEE1	0.0730994	0.85541
	1692	10	250	Pseudobulk_mean	0.0170565	0.931008
	1692	10	250	Pseudobulk_sum	0.0750487	0.881574
	1692	10	250	Monocle	0.296784	0.742181
	1692	10	250	ROTS	0.349415	0.67
	1694	10	250	MAST	0.447581	0.181153
	1694	10	250	MAST_RE	0.0564516	0.594708
	1694	10	250	MAST_Combat	0.783139	-0.125455
	1694	10	250	GLM_tweedie	0.105578	0.816027
	1694	10	250	GLMM_tweedie	0.0423307	0.859681
	1694	10	250	GEE1	0.0806773	0.845282
	1694	10	250	Pseudobulk_mean	0.0234064	0.920796
	1694	10	250	Pseudobulk_sum	0.0512948	0.901241
	1694	10	250	Monocle	0.317231	0.724894
	1694	10	250	ROTS	0.376494	0.656112
	1965	10	250	MAST	0.414956	0.242974
	1965	10	250	MAST_RE	0.0469208	0.630548
	1965	10	250	MAST_Combat	0.791257	-0.0509889
	1965	10	250	GLM_tweedie	0.0934172	0.827336
	1965	10	250	GLMM_tweedie	0.0382381	0.865755
	1965	10	250	GEE1	0.0726041	0.85757
	1965	10	250	Pseudobulk_mean	0.017425	0.927413
	1965	10	250	Pseudobulk_sum	0.0464666	0.906878
	1965	10	250	Monocle	0.301065	0.740948
	1965	10	250	ROTS	0.349952	0.660235
	2215	10	250	MAST	0.440329	0.209376
	2215	10	250	MAST_RE	0.0534979	0.615715
	2215	10	250	MAST_Combat	0.790843	-0.102375
	2215	10	250	GLM_tweedie	0.100562	0.824852
	2215	10	250	GLMM_tweedie	0.0464523	0.863874
	2215	10	250	GEE1	0.0903522	0.842135
	2215	10	250	Pseudobulk_mean	0.0193977	0.936667
	2215	10	250	Pseudobulk_sum	0.072486	0.892731
	2215	10	250	Monocle	0.303216	0.733703
	2215	10	250	ROTS	0.366514	0.659581
	2531	10	250	MAST	0.432678	0.209178
	2531	10	250	MAST_RE	0.0559758	0.605816
	2531	10	250	MAST_Combat	0.773238	-0.126748
	2531	10	250	GLM_tweedie	0.0917706	0.827803
	2531	10	250	GLMM_tweedie	0.0329177	0.871578
	2531	10	250	GEE1	0.0753117	0.848949
	2531	10	250	Pseudobulk_mean	0.0174564	0.931719
	2531	10	250	Pseudobulk_sum	0.0478803	0.909935
	2531	10	250	Monocle	0.305237	0.734212
	2531	10	250	ROTS	0.363591	0.660226
	2873	10	250	MAST	0.410547	0.220157
	2873	10	250	MAST_RE	0.0551996	0.601883
	2873	10	250	MAST_Combat	0.771414	-0.116348
	2873	10	250	GLM_tweedie	0.0929095	0.823696
	2873	10	250	GLMM_tweedie	0.0420538	0.86225
	2873	10	250	GEE1	0.0855746	0.839249
	2873	10	250	Pseudobulk_mean	0.0185819	0.92859
	2873	10	250	Pseudobulk_sum	0.0459658	0.906697
	2873	10	250	Monocle	0.288998	0.741586
	2873	10	250	ROTS	0.356968	0.658018
	2997	10	250	MAST	0.450718	0.189024
	2997	10	250	MAST_RE	0.0589401	0.604134
	2997	10	250	MAST_Combat	0.788076	-0.138081
	2997	10	250	GLM_tweedie	0.115366	0.803329
	2997	10	250	GLMM_tweedie	0.0530191	0.85222
	2997	10	250	GEE1	0.0908198	0.833029
	2997	10	250	Pseudobulk_mean	0.0147275	0.930014
	2997	10	250	Pseudobulk_sum	0.0490918	0.900242
	2997	10	250	Monocle	0.324988	0.714063
	2997	10	250	ROTS	0.36917	0.646781
	3004	10	250	MAST	0.432673	0.200015
	3004	10	250	MAST_RE	0.0579208	0.597722
	3004	10	250	MAST_Combat	0.782674	-0.103445
	3004	10	250	GLM_tweedie	0.0986261	0.825017
	3004	10	250	GLMM_tweedie	0.0421982	0.864704
	3004	10	250	GEE1	0.0883219	0.840458
	3004	10	250	Pseudobulk_mean	0.0176644	0.930129
	3004	10	250	Pseudobulk_sum	0.0539745	0.900823
	3004	10	250	Monocle	0.306673	0.732923
	3004	10	250	ROTS	0.361138	0.651237
	3100	10	250	MAST	0.448518	0.204717
	3100	10	250	MAST_RE	0.0577599	0.614741
	3100	10	250	MAST_Combat	0.77907	-0.0630137
	3100	10	250	GLM_tweedie	0.10453	0.819792
	3100	10	250	GLMM_tweedie	0.0438029	0.864945
	3100	10	250	GEE1	0.0816327	0.84208
	3100	10	250	Pseudobulk_mean	0.0204082	0.924656
	3100	10	250	Pseudobulk_sum	0.0537581	0.899738
	3100	10	250	Monocle	0.3111	0.729333
	3100	10	250	ROTS	0.371827	0.655899
	3281	10	250	MAST	0.449219	0.197749
	3281	10	250	MAST_RE	0.0615234	0.605875
	3281	10	250	MAST_Combat	0.781343	-0.115343
	3281	10	250	GLM_tweedie	0.117191	0.80772
	3281	10	250	GLMM_tweedie	0.0450363	0.860738
	3281	10	250	GEE1	0.0789346	0.847075
	3281	10	250	Pseudobulk_mean	0.0217918	0.929363
	3281	10	250	Pseudobulk_sum	0.0566586	0.899589
	3281	10	250	Monocle	0.317191	0.720392
	3281	10	250	ROTS	0.384019	0.641659
	3610	10	250	MAST	0.409046	0.238411
	3610	10	250	MAST_RE	0.0492126	0.621235
	3610	10	250	MAST_Combat	0.78373	-0.108534
	3610	10	250	GLM_tweedie	0.0917969	0.830355
	3610	10	250	GLMM_tweedie	0.0385742	0.86865
	3610	10	250	GEE1	0.0791016	0.847639
	3610	10	250	Pseudobulk_mean	0.0166016	0.931805
	3610	10	250	Pseudobulk_sum	0.0522461	0.901675
	3610	10	250	Monocle	0.294922	0.743911
	3610	10	250	ROTS	0.350586	0.665327
	3936	10	250	MAST	0.430926	0.206179
	3936	10	250	MAST_RE	0.0581677	0.604141
	3936	10	250	MAST_Combat	0.809384	-0.123142
	3936	10	250	GLM_tweedie	0.0989909	0.816108
	3936	10	250	GLMM_tweedie	0.0394041	0.86543
	3936	10	250	GEE1	0.0740029	0.845106
	3936	10	250	Pseudobulk_mean	0.0158578	0.929633
	3936	10	250	Pseudobulk_sum	0.0480538	0.911553
	3936	10	250	Monocle	0.310428	0.724825
	3936	10	250	ROTS	0.367131	0.658444
	4078	10	250	MAST	0.430522	0.204194
	4078	10	250	MAST_RE	0.0453437	0.614864
	4078	10	250	MAST_Combat	0.78062	-0.13395
	4078	10	250	GLM_tweedie	0.0928433	0.825488
	4078	10	250	GLMM_tweedie	0.032882	0.864851
	4078	10	250	GEE1	0.0633462	0.857193
	4078	10	250	Pseudobulk_mean	0.0125725	0.931163
	4078	10	250	Pseudobulk_sum	0.0430368	0.909375
	4078	10	250	Monocle	0.306576	0.730304
	4078	10	250	ROTS	0.364603	0.644406
	4213	10	250	MAST	0.440949	0.181662
	4213	10	250	MAST_RE	0.0609874	0.588146
	4213	10	250	MAST_Combat	0.78335	-0.111351
	4213	10	250	GLM_tweedie	0.104506	0.81424
	4213	10	250	GLMM_tweedie	0.0465005	0.854923
	4213	10	250	GEE1	0.0862895	0.833764
	4213	10	250	Pseudobulk_mean	0.0215724	0.927414
	4213	10	250	Pseudobulk_sum	0.0512943	0.904076
	4213	10	250	Monocle	0.310642	0.722391
	4213	10	250	ROTS	0.370566	0.649179
	4233	10	250	MAST	0.438287	0.202722
	4233	10	250	MAST_RE	0.0584383	0.602994
	4233	10	250	MAST_Combat	0.783469	-0.132329
	4233	10	250	GLM_tweedie	0.0996495	0.827264
	4233	10	250	GLMM_tweedie	0.0470706	0.862396
	4233	10	250	GEE1	0.0901352	0.84431
	4233	10	250	Pseudobulk_mean	0.018027	0.935744
	4233	10	250	Pseudobulk_sum	0.090636	0.875711
	4233	10	250	Monocle	0.310966	0.730381
	4233	10	250	ROTS	0.369554	0.660295
	4372	10	250	MAST	0.416546	0.233923
	4372	10	250	MAST_RE	0.0586821	0.612629
	4372	10	250	MAST_Combat	0.79098	-0.140447
	4372	10	250	GLM_tweedie	0.0933333	0.836888
	4372	10	250	GLMM_tweedie	0.042381	0.870611
	4372	10	250	GEE1	0.0761905	0.857841
	4372	10	250	Pseudobulk_mean	0.0161905	0.938136
	4372	10	250	Pseudobulk_sum	0.0590476	0.906697
	4372	10	250	Monocle	0.284762	0.747621
	4372	10	250	ROTS	0.352857	0.665366
	4517	10	250	MAST	0.428933	0.194568
	4517	10	250	MAST_RE	0.0667678	0.578566
	4517	10	250	MAST_Combat	0.784224	-0.124546
	4517	10	250	GLM_tweedie	0.0944056	0.833522
	4517	10	250	GLMM_tweedie	0.047952	0.86331
	4517	10	250	GEE1	0.0919081	0.840648
	4517	10	250	Pseudobulk_mean	0.0244755	0.923733
	4517	10	250	Pseudobulk_sum	0.133367	0.831404
	4517	10	250	Monocle	0.317682	0.724854
	4517	10	250	ROTS	0.366633	0.660012
	4617	10	250	MAST	0.431026	0.219239
	4617	10	250	MAST_RE	0.0565942	0.613843
	4617	10	250	MAST_Combat	0.763479	-0.101373
	4617	10	250	GLM_tweedie	0.0953337	0.830742
	4617	10	250	GLMM_tweedie	0.0421475	0.867188
	4617	10	250	GEE1	0.0727546	0.858398
	4617	10	250	Pseudobulk_mean	0.0135474	0.941234
	4617	10	250	Pseudobulk_sum	0.0481686	0.914435
	4617	10	250	Monocle	0.302057	0.739432
	4617	10	250	ROTS	0.352233	0.666949
	4653	10	250	MAST	0.44568	0.207501
	4653	10	250	MAST_RE	0.0596261	0.612426
	4653	10	250	MAST_Combat	0.779592	-0.0749441
	4653	10	250	GLM_tweedie	0.103155	0.816822
	4653	10	250	GLMM_tweedie	0.0495744	0.853676
	4653	10	250	GEE1	0.0891337	0.83819
	4653	10	250	Pseudobulk_mean	0.0135203	0.93451
	4653	10	250	Pseudobulk_sum	0.0460691	0.906594
	4653	10	250	Monocle	0.302454	0.734845
	4653	10	250	ROTS	0.37306	0.643858
	4667	10	250	MAST	0.421258	0.206373
	4667	10	250	MAST_RE	0.0497318	0.605273
	4667	10	250	MAST_Combat	0.793425	-0.152658
	4667	10	250	GLM_tweedie	0.0892338	0.817006
	4667	10	250	GLMM_tweedie	0.0329777	0.857964
	4667	10	250	GEE1	0.0771096	0.835723
	4667	10	250	Pseudobulk_mean	0.0160039	0.927796
	4667	10	250	Pseudobulk_sum	0.0402522	0.909722
	4667	10	250	Monocle	0.305044	0.727514
	4667	10	250	ROTS	0.35839	0.651814
	4673	10	250	MAST	0.435678	0.194201
	4673	10	250	MAST_RE	0.0552764	0.598757
	4673	10	250	MAST_Combat	0.792893	-0.0883831
	4673	10	250	GLM_tweedie	0.105315	0.82724
	4673	10	250	GLMM_tweedie	0.0427223	0.873295
	4673	10	250	GEE1	0.0799801	0.855475
	4673	10	250	Pseudobulk_mean	0.0124193	0.942127
	4673	10	250	Pseudobulk_sum	0.0442126	0.915479
	4673	10	250	Monocle	0.300546	0.73523
	4673	10	250	ROTS	0.357675	0.657606
	4693	10	250	MAST	0.414804	0.218932
	4693	10	250	MAST_RE	0.0471932	0.612083
	4693	10	250	MAST_Combat	0.795489	-0.12851
	4693	10	250	GLM_tweedie	0.0951207	0.836724
	4693	10	250	GLMM_tweedie	0.0409069	0.874234
	4693	10	250	GEE1	0.0798423	0.853131
	4693	10	250	Pseudobulk_mean	0.0187284	0.936202
	4693	10	250	Pseudobulk_sum	0.0611138	0.90296
	4693	10	250	Monocle	0.297191	0.737718
	4693	10	250	ROTS	0.35584	0.668762
	4780	10	250	MAST	0.42821	0.219979
	4780	10	250	MAST_RE	0.0591507	0.607957
	4780	10	250	MAST_Combat	0.752683	-0.0910055
	4780	10	250	GLM_tweedie	0.102654	0.816487
	4780	10	250	GLMM_tweedie	0.0365548	0.861474
	4780	10	250	GEE1	0.0665999	0.857022
	4780	10	250	Pseudobulk_mean	0.0170255	0.929486
	4780	10	250	Pseudobulk_sum	0.0485729	0.90546
	4780	10	250	Monocle	0.312969	0.728293
	4780	10	250	ROTS	0.370556	0.64888
	5192	10	250	MAST	0.428571	0.210303
	5192	10	250	MAST_RE	0.055835	0.605967
	5192	10	250	MAST_Combat	0.781901	-0.103441
	5192	10	250	GLM_tweedie	0.101146	0.825818
	5192	10	250	GLMM_tweedie	0.0453413	0.86566
	5192	10	250	GEE1	0.0807175	0.849073
	5192	10	250	Pseudobulk_mean	0.0204285	0.926668
	5192	10	250	Pseudobulk_sum	0.064275	0.891336
	5192	10	250	Monocle	0.31141	0.727419
	5192	10	250	ROTS	0.366218	0.656638
	5437	10	250	MAST	0.432688	0.206369
	5437	10	250	MAST_RE	0.0511674	0.610571
	5437	10	250	MAST_Combat	0.791583	-0.140092
	5437	10	250	GLM_tweedie	0.101328	0.815488
	5437	10	250	GLMM_tweedie	0.0393507	0.860042
	5437	10	250	GEE1	0.0737826	0.845636
	5437	10	250	Pseudobulk_mean	0.012789	0.926656
	5437	10	250	Pseudobulk_sum	0.0388588	0.907787
	5437	10	250	Monocle	0.315789	0.723971
	5437	10	250	ROTS	0.365962	0.649232
	5471	10	250	MAST	0.402243	0.229699
	5471	10	250	MAST_RE	0.0575329	0.599481
	5471	10	250	MAST_Combat	0.787297	-0.112595
	5471	10	250	GLM_tweedie	0.0891041	0.824977
	5471	10	250	GLMM_tweedie	0.0377724	0.859542
	5471	10	250	GEE1	0.0692494	0.849341
	5471	10	250	Pseudobulk_mean	0.0159806	0.930279
	5471	10	250	Pseudobulk_sum	0.0682809	0.883935
	5471	10	250	Monocle	0.298789	0.737656
	5471	10	250	ROTS	0.344794	0.670063
	5562	10	250	MAST	0.440309	0.195705
	5562	10	250	MAST_RE	0.0565491	0.60549
	5562	10	250	MAST_Combat	0.78481	-0.109597
	5562	10	250	GLM_tweedie	0.102355	0.817653
	5562	10	250	GLMM_tweedie	0.0408457	0.859226
	5562	10	250	GEE1	0.0807304	0.840461
	5562	10	250	Pseudobulk_mean	0.0134551	0.937907
	5562	10	250	Pseudobulk_sum	0.0869774	0.869259
	5562	10	250	Monocle	0.319077	0.720451
	5562	10	250	ROTS	0.37482	0.64399
	5666	10	250	MAST	0.418616	0.236095
	5666	10	250	MAST_RE	0.0537581	0.620594
	5666	10	250	MAST_Combat	0.79598	-0.089708
	5666	10	250	GLM_tweedie	0.106456	0.815973
	5666	10	250	GLMM_tweedie	0.0473139	0.857478
	5666	10	250	GEE1	0.0852637	0.838018
	5666	10	250	Pseudobulk_mean	0.0147856	0.930755
	5666	10	250	Pseudobulk_sum	0.0468211	0.905012
	5666	10	250	Monocle	0.306555	0.73181
	5666	10	250	ROTS	0.358797	0.660389
	5786	10	250	MAST	0.428715	0.201592
	5786	10	250	MAST_RE	0.0549118	0.597635
	5786	10	250	MAST_Combat	0.790061	-0.0835989
	5786	10	250	GLM_tweedie	0.0971116	0.827818
	5786	10	250	GLMM_tweedie	0.0368526	0.873043
	5786	10	250	GEE1	0.0732072	0.858871
	5786	10	250	Pseudobulk_mean	0.0189243	0.92946
	5786	10	250	Pseudobulk_sum	0.064243	0.891181
	5786	10	250	Monocle	0.315737	0.727801
	5786	10	250	ROTS	0.37002	0.655786
	5920	10	250	MAST	0.424182	0.207903
	5920	10	250	MAST_RE	0.0569871	0.598098
	5920	10	250	MAST_Combat	0.767314	-0.134519
	5920	10	250	GLM_tweedie	0.0986745	0.818175
	5920	10	250	GLMM_tweedie	0.0392734	0.857257
	5920	10	250	GEE1	0.0746195	0.84543
	5920	10	250	Pseudobulk_mean	0.0191458	0.922676
	5920	10	250	Pseudobulk_sum	0.0544919	0.894208
	5920	10	250	Monocle	0.303878	0.732248
	5920	10	250	ROTS	0.355916	0.659232
	6082	10	250	MAST	0.405776	0.251533
	6082	10	250	MAST_RE	0.0572687	0.620308
	6082	10	250	MAST_Combat	0.78869	-0.0899481
	6082	10	250	GLM_tweedie	0.097229	0.82785
	6082	10	250	GLMM_tweedie	0.0481283	0.8621
	6082	10	250	GEE1	0.0870199	0.842697
	6082	10	250	Pseudobulk_mean	0.0179874	0.936033
	6082	10	250	Pseudobulk_sum	0.0656296	0.896651
	6082	10	250	Monocle	0.305785	0.73229
	6082	10	250	ROTS	0.356344	0.664099
	6111	10	250	MAST	0.43956	0.200613
	6111	10	250	MAST_RE	0.0554446	0.60594
	6111	10	250	MAST_Combat	0.779899	-0.111362
	6111	10	250	GLM_tweedie	0.0951909	0.830433
	6111	10	250	GLMM_tweedie	0.0401587	0.872845
	6111	10	250	GEE1	0.0783342	0.852032
	6111	10	250	Pseudobulk_mean	0.0168567	0.934202
	6111	10	250	Pseudobulk_sum	0.0852752	0.881071
	6111	10	250	Monocle	0.304908	0.734082
	6111	10	250	ROTS	0.356966	0.668207
	668	10	250	MAST	0.431353	0.205311
	668	10	250	MAST_RE	0.0529206	0.607771
	668	10	250	MAST_Combat	0.774421	-0.158287
	668	10	250	GLM_tweedie	0.0976331	0.825244
	668	10	250	GLMM_tweedie	0.0419132	0.863286
	668	10	250	GEE1	0.0823471	0.844957
	668	10	250	Pseudobulk_mean	0.0162722	0.934205
	668	10	250	Pseudobulk_sum	0.0606509	0.895074
	668	10	250	Monocle	0.307199	0.732504
	668	10	250	ROTS	0.357988	0.663736
	701	10	250	MAST	0.423881	0.211233
	701	10	250	MAST_RE	0.0532338	0.604173
	701	10	250	MAST_Combat	0.77259	-0.114659
	701	10	250	GLM_tweedie	0.10197	0.830988
	701	10	250	GLMM_tweedie	0.0453202	0.873497
	701	10	250	GEE1	0.0832512	0.853293
	701	10	250	Pseudobulk_mean	0.0197044	0.933032
	701	10	250	Pseudobulk_sum	0.055665	0.902672
	701	10	250	Monocle	0.297044	0.739062
	701	10	250	ROTS	0.352709	0.668614
	7048	10	250	MAST	0.434634	0.188419
	7048	10	250	MAST_RE	0.0502439	0.601477
	7048	10	250	MAST_Combat	0.774558	-0.107551
	7048	10	250	GLM_tweedie	0.0948693	0.831871
	7048	10	250	GLMM_tweedie	0.0372701	0.872399
	7048	10	250	GEE1	0.0808325	0.844034
	7048	10	250	Pseudobulk_mean	0.0159729	0.93326
	7048	10	250	Pseudobulk_sum	0.0556631	0.903067
	7048	10	250	Monocle	0.31365	0.724218
	7048	10	250	ROTS	0.362052	0.658354
	7205	10	250	MAST	0.440465	0.207705
	7205	10	250	MAST_RE	0.0634383	0.606785
	7205	10	250	MAST_Combat	0.771861	-0.0707079
	7205	10	250	GLM_tweedie	0.0993759	0.82712
	7205	10	250	GLMM_tweedie	0.0403265	0.87168
	7205	10	250	GEE1	0.0744119	0.858673
	7205	10	250	Pseudobulk_mean	0.0211234	0.92847
	7205	10	250	Pseudobulk_sum	0.100816	0.862121
	7205	10	250	Monocle	0.306769	0.725443
	7205	10	250	ROTS	0.356217	0.662308
	7997	10	250	MAST	0.436409	0.206653
	7997	10	250	MAST_RE	0.0488778	0.618163
	7997	10	250	MAST_Combat	0.782347	-0.118143
	7997	10	250	GLM_tweedie	0.0930233	0.83257
	7997	10	250	GLMM_tweedie	0.0381	0.868116
	7997	10	250	GEE1	0.0707571	0.859541
	7997	10	250	Pseudobulk_mean	0.0158337	0.935156
	7997	10	250	Pseudobulk_sum	0.0425532	0.915617
	7997	10	250	Monocle	0.308758	0.728869
	7997	10	250	ROTS	0.361702	0.661311
	8009	10	250	MAST	0.428646	0.207754
	8009	10	250	MAST_RE	0.052932	0.605262
	8009	10	250	MAST_Combat	0.77737	-0.0709709
	8009	10	250	GLM_tweedie	0.103183	0.830973
	8009	10	250	GLMM_tweedie	0.0426078	0.87301
	8009	10	250	GEE1	0.0852156	0.850286
	8009	10	250	Pseudobulk_mean	0.0205339	0.933638
	8009	10	250	Pseudobulk_sum	0.051848	0.909409
	8009	10	250	Monocle	0.314168	0.727338
	8009	10	250	ROTS	0.36807	0.665702
	8507	10	250	MAST	0.432008	0.227873
	8507	10	250	MAST_RE	0.0534838	0.626369
	8507	10	250	MAST_Combat	0.781296	-0.134156
	8507	10	250	GLM_tweedie	0.102427	0.815454
	8507	10	250	GLMM_tweedie	0.0398058	0.857842
	8507	10	250	GEE1	0.0834951	0.838694
	8507	10	250	Pseudobulk_mean	0.0179612	0.929373
	8507	10	250	Pseudobulk_sum	0.05	0.906353
	8507	10	250	Monocle	0.303398	0.734675
	8507	10	250	ROTS	0.359223	0.659633
	8713	10	250	MAST	0.423918	0.20647
	8713	10	250	MAST_RE	0.0505591	0.607233
	8713	10	250	MAST_Combat	0.778978	-0.11888
	8713	10	250	GLM_tweedie	0.0951923	0.83288
	8713	10	250	GLMM_tweedie	0.0403846	0.871536
	8713	10	250	GEE1	0.0759615	0.852448
	8713	10	250	Pseudobulk_mean	0.0125	0.943141
	8713	10	250	Pseudobulk_sum	0.0360577	0.919299
	8713	10	250	Monocle	0.303365	0.730023
	8713	10	250	ROTS	0.344231	0.675769
	8815	10	250	MAST	0.434009	0.199073
	8815	10	250	MAST_RE	0.0499259	0.609087
	8815	10	250	MAST_Combat	0.786035	-0.102253
	8815	10	250	GLM_tweedie	0.0955882	0.822869
	8815	10	250	GLMM_tweedie	0.0431373	0.862596
	8815	10	250	GEE1	0.0803922	0.844469
	8815	10	250	Pseudobulk_mean	0.020098	0.928488
	8815	10	250	Pseudobulk_sum	0.0460784	0.910055
	8815	10	250	Monocle	0.323039	0.719487
	8815	10	250	ROTS	0.360294	0.659395
	8905	10	250	MAST	0.422018	0.198972
	8905	10	250	MAST_RE	0.0565749	0.588174
	8905	10	250	MAST_Combat	0.788471	-0.104559
	8905	10	250	GLM_tweedie	0.0871537	0.837896
	8905	10	250	GLMM_tweedie	0.0372796	0.869599
	8905	10	250	GEE1	0.0780856	0.847504
	8905	10	250	Pseudobulk_mean	0.0171285	0.930731
	8905	10	250	Pseudobulk_sum	0.0488665	0.906097
	8905	10	250	Monocle	0.298741	0.737968
	8905	10	250	ROTS	0.35869	0.666255
	9137	10	250	MAST	0.441433	0.192799
	9137	10	250	MAST_RE	0.0484027	0.612321
	9137	10	250	MAST_Combat	0.800881	-0.120617
	9137	10	250	GLM_tweedie	0.0917387	0.834948
	9137	10	250	GLMM_tweedie	0.0384246	0.869558
	9137	10	250	GEE1	0.0773295	0.85483
	9137	10	250	Pseudobulk_mean	0.0182517	0.932187
	9137	10	250	Pseudobulk_sum	0.0523535	0.906618
	9137	10	250	Monocle	0.320365	0.720451
	9137	10	250	ROTS	0.372238	0.643863
	9461	10	250	MAST	0.436971	0.214951
	9461	10	250	MAST_RE	0.0558047	0.615819
	9461	10	250	MAST_Combat	0.772476	-0.0693446
	9461	10	250	GLM_tweedie	0.101285	0.82007
	9461	10	250	GLMM_tweedie	0.0385375	0.867272
	9461	10	250	GEE1	0.0755929	0.850707
	9461	10	250	Pseudobulk_mean	0.0177866	0.928053
	9461	10	250	Pseudobulk_sum	0.0424901	0.906673
	9461	10	250	Monocle	0.312747	0.726745
	9461	10	250	ROTS	0.368577	0.650195
	1202	10	50	MAST	0.172601	0.469052
	1202	10	50	MAST_RE	0.0489614	0.611949
	1202	10	50	MAST_Combat	0.55998	0.0974697
	1202	10	50	GLM_tweedie	0.0385742	0.745363
	1202	10	50	GLMM_tweedie	0.0224609	0.755803
	1202	10	50	GEE1	0.0761719	0.736735
	1202	10	50	Pseudobulk_mean	0.0283203	0.900736
	1202	10	50	Pseudobulk_sum	0.0493164	0.873028
	1202	10	50	Monocle	0.12207	0.875356
	1202	10	50	ROTS	0.148438	0.789037
	1226	10	50	MAST	0.176585	0.455718
	1226	10	50	MAST_RE	0.0497561	0.603289
	1226	10	50	MAST_Combat	0.558255	0.0505834
	1226	10	50	GLM_tweedie	0.0394041	0.751428
	1226	10	50	GLMM_tweedie	0.0269101	0.758853
	1226	10	50	GEE1	0.0816915	0.741521
	1226	10	50	Pseudobulk_mean	0.0355598	0.898855
	1226	10	50	Pseudobulk_sum	0.0345988	0.89582
	1226	10	50	Monocle	0.134551	0.86894
	1226	10	50	ROTS	0.150408	0.802611
	1251	10	50	MAST	0.182312	0.464146
	1251	10	50	MAST_RE	0.0652174	0.59903
	1251	10	50	MAST_Combat	0.569486	0.0787658
	1251	10	50	GLM_tweedie	0.0428432	0.7608
	1251	10	50	GLMM_tweedie	0.0277507	0.76521
	1251	10	50	GEE1	0.0832522	0.744593
	1251	10	50	Pseudobulk_mean	0.0360273	0.908911
	1251	10	50	Pseudobulk_sum	0.0350536	0.906221
	1251	10	50	Monocle	0.129503	0.868629
	1251	10	50	ROTS	0.152386	0.77766
	1322	10	50	MAST	0.179194	0.451429
	1322	10	50	MAST_RE	0.049776	0.603249
	1322	10	50	MAST_Combat	0.555668	0.0653081
	1322	10	50	GLM_tweedie	0.0425844	0.748975
	1322	10	50	GLMM_tweedie	0.0279001	0.75552
	1322	10	50	GEE1	0.0734214	0.750314
	1322	10	50	Pseudobulk_mean	0.030837	0.910104
	1322	10	50	Pseudobulk_sum	0.0327949	0.900034
	1322	10	50	Monocle	0.129222	0.869902
	1322	10	50	ROTS	0.157611	0.753243
	1422	10	50	MAST	0.195674	0.448581
	1422	10	50	MAST_RE	0.0530973	0.611654
	1422	10	50	MAST_Combat	0.5975	0.0626058
	1422	10	50	GLM_tweedie	0.0391493	0.753587
	1422	10	50	GLMM_tweedie	0.0265829	0.759861
	1422	10	50	GEE1	0.0860319	0.741763
	1422	10	50	Pseudobulk_mean	0.0328661	0.912297
	1422	10	50	Pseudobulk_sum	0.0517158	0.892517
	1422	10	50	Monocle	0.133881	0.869923
	1422	10	50	ROTS	0.165297	0.80047
	1528	10	50	MAST	0.190684	0.443607
	1528	10	50	MAST_RE	0.0659874	0.58881
	1528	10	50	MAST_Combat	0.580629	0.0252519
	1528	10	50	GLM_tweedie	0.0376549	0.764088
	1528	10	50	GLMM_tweedie	0.0204957	0.776771
	1528	10	50	GEE1	0.0929457	0.740672
	1528	10	50	Pseudobulk_mean	0.0367016	0.90483
	1528	10	50	Pseudobulk_sum	0.0548141	0.886082
	1528	10	50	Monocle	0.130124	0.868226
	1528	10	50	ROTS	0.162536	0.75525
	1692	10	50	MAST	0.170558	0.461713
	1692	10	50	MAST_RE	0.0538344	0.596114
	1692	10	50	MAST_Combat	0.567203	0.0708613
	1692	10	50	GLM_tweedie	0.0483791	0.741576
	1692	10	50	GLMM_tweedie	0.0299252	0.755693
	1692	10	50	GEE1	0.0882793	0.73439
	1692	10	50	Pseudobulk_mean	0.0314214	0.908944
	1692	10	50	Pseudobulk_sum	0.072818	0.863011
	1692	10	50	Monocle	0.125187	0.874351
	1692	10	50	ROTS	0.153616	0.809606
	1694	10	50	MAST	0.187951	0.451931
	1694	10	50	MAST_RE	0.0674562	0.587111
	1694	10	50	MAST_Combat	0.58	0.0558745
	1694	10	50	GLM_tweedie	0.0439172	0.749822
	1694	10	50	GLMM_tweedie	0.0292781	0.757532
	1694	10	50	GEE1	0.0878344	0.736795
	1694	10	50	Pseudobulk_mean	0.044422	0.897064
	1694	10	50	Pseudobulk_sum	0.0282686	0.903169
	1694	10	50	Monocle	0.13579	0.867186
	1694	10	50	ROTS	0.169107	0.751605
	1965	10	50	MAST	0.18613	0.462281
	1965	10	50	MAST_RE	0.0520143	0.612726
	1965	10	50	MAST_Combat	0.574987	0.0823347
	1965	10	50	GLM_tweedie	0.0399002	0.753683
	1965	10	50	GLMM_tweedie	0.0214464	0.765483
	1965	10	50	GEE1	0.0822943	0.739422
	1965	10	50	Pseudobulk_mean	0.032419	0.897505
	1965	10	50	Pseudobulk_sum	0.0304239	0.904415
	1965	10	50	Monocle	0.133167	0.869946
	1965	10	50	ROTS	0.169576	0.728794
	2215	10	50	MAST	0.183926	0.465177
	2215	10	50	MAST_RE	0.0551262	0.608626
	2215	10	50	MAST_Combat	0.576458	0.0989823
	2215	10	50	GLM_tweedie	0.0422177	0.745615
	2215	10	50	GLMM_tweedie	0.0284842	0.750036
	2215	10	50	GEE1	0.0854527	0.731242
	2215	10	50	Pseudobulk_mean	0.0325534	0.910089
	2215	10	50	Pseudobulk_sum	0.0890132	0.848016
	2215	10	50	Monocle	0.123601	0.87626
	2215	10	50	ROTS	0.150051	0.81525
	2531	10	50	MAST	0.171813	0.46591
	2531	10	50	MAST_RE	0.0533134	0.603797
	2531	10	50	MAST_Combat	0.582529	0.0417221
	2531	10	50	GLM_tweedie	0.0325875	0.761225
	2531	10	50	GLMM_tweedie	0.0209144	0.765385
	2531	10	50	GEE1	0.0714981	0.751267
	2531	10	50	Pseudobulk_mean	0.0330739	0.912688
	2531	10	50	Pseudobulk_sum	0.0345331	0.907597
	2531	10	50	Monocle	0.123054	0.876282
	2531	10	50	ROTS	0.156615	0.788221
	2873	10	50	MAST	0.16064	0.472787
	2873	10	50	MAST_RE	0.0475452	0.603314
	2873	10	50	MAST_Combat	0.55029	0.0746505
	2873	10	50	GLM_tweedie	0.0464646	0.745592
	2873	10	50	GLMM_tweedie	0.0318182	0.755659
	2873	10	50	GEE1	0.0762626	0.752714
	2873	10	50	Pseudobulk_mean	0.0348485	0.912043
	2873	10	50	Pseudobulk_sum	0.0818182	0.860833
	2873	10	50	Monocle	0.123232	0.878318
	2873	10	50	ROTS	0.157576	0.807112
	2997	10	50	MAST	0.168411	0.474279
	2997	10	50	MAST_RE	0.0538117	0.607001
	2997	10	50	MAST_Combat	0.562691	0.0646716
	2997	10	50	GLM_tweedie	0.039312	0.737056
	2997	10	50	GLMM_tweedie	0.0230958	0.746141
	2997	10	50	GEE1	0.0810811	0.729818
	2997	10	50	Pseudobulk_mean	0.0304668	0.911583
	2997	10	50	Pseudobulk_sum	0.029484	0.904353
	2997	10	50	Monocle	0.117445	0.881244
	2997	10	50	ROTS	0.15086	0.778784
	3004	10	50	MAST	0.184959	0.455516
	3004	10	50	MAST_RE	0.0553862	0.601667
	3004	10	50	MAST_Combat	0.552371	0.0927387
	3004	10	50	GLM_tweedie	0.047952	0.737631
	3004	10	50	GLMM_tweedie	0.0314685	0.749111
	3004	10	50	GEE1	0.0849151	0.736646
	3004	10	50	Pseudobulk_mean	0.0294705	0.911915
	3004	10	50	Pseudobulk_sum	0.023976	0.910098
	3004	10	50	Monocle	0.124875	0.87699
	3004	10	50	ROTS	0.15035	0.770506
	3100	10	50	MAST	0.164319	0.487913
	3100	10	50	MAST_RE	0.0469729	0.621587
	3100	10	50	MAST_Combat	0.581779	0.0713343
	3100	10	50	GLM_tweedie	0.0439673	0.749601
	3100	10	50	GLMM_tweedie	0.0250511	0.763156
	3100	10	50	GEE1	0.0746421	0.750586
	3100	10	50	Pseudobulk_mean	0.0337423	0.907452
	3100	10	50	Pseudobulk_sum	0.0235174	0.909616
	3100	10	50	Monocle	0.120143	0.875755
	3100	10	50	ROTS	0.140082	0.826123
	3281	10	50	MAST	0.176036	0.469317
	3281	10	50	MAST_RE	0.0409472	0.625335
	3281	10	50	MAST_Combat	0.586553	0.0704032
	3281	10	50	GLM_tweedie	0.0377541	0.736154
	3281	10	50	GLMM_tweedie	0.0242014	0.744313
	3281	10	50	GEE1	0.0750242	0.729061
	3281	10	50	Pseudobulk_mean	0.0275895	0.90505
	3281	10	50	Pseudobulk_sum	0.0300097	0.897281
	3281	10	50	Monocle	0.127299	0.86659
	3281	10	50	ROTS	0.14908	0.802281
	3610	10	50	MAST	0.176261	0.47281
	3610	10	50	MAST_RE	0.0489047	0.617378
	3610	10	50	MAST_Combat	0.56876	0.0946092
	3610	10	50	GLM_tweedie	0.03713	0.75825
	3610	10	50	GLMM_tweedie	0.0245861	0.763403
	3610	10	50	GEE1	0.0767687	0.746098
	3610	10	50	Pseudobulk_mean	0.0311089	0.907988
	3610	10	50	Pseudobulk_sum	0.0341194	0.900955
	3610	10	50	Monocle	0.124937	0.879739
	3610	10	50	ROTS	0.150527	0.820525
	3936	10	50	MAST	0.167883	0.481504
	3936	10	50	MAST_RE	0.0520935	0.615149
	3936	10	50	MAST_Combat	0.584119	0.0706749
	3936	10	50	GLM_tweedie	0.0315638	0.750678
	3936	10	50	GLMM_tweedie	0.0205643	0.755587
	3936	10	50	GEE1	0.0707795	0.750763
	3936	10	50	Pseudobulk_mean	0.0272597	0.910638
	3936	10	50	Pseudobulk_sum	0.0267814	0.910672
	3936	10	50	Monocle	0.120038	0.879865
	3936	10	50	ROTS	0.14682	0.772133
	4078	10	50	MAST	0.177291	0.450784
	4078	10	50	MAST_RE	0.0488048	0.599511
	4078	10	50	MAST_Combat	0.589692	0.0594881
	4078	10	50	GLM_tweedie	0.0356968	0.75018
	4078	10	50	GLMM_tweedie	0.0215159	0.755305
	4078	10	50	GEE1	0.0797066	0.736315
	4078	10	50	Pseudobulk_mean	0.0273839	0.905795
	4078	10	50	Pseudobulk_sum	0.0283619	0.900367
	4078	10	50	Monocle	0.130562	0.868057
	4078	10	50	ROTS	0.146699	0.780184
	4213	10	50	MAST	0.160184	0.49005
	4213	10	50	MAST_RE	0.0475947	0.619264
	4213	10	50	MAST_Combat	0.574701	0.0814011
	4213	10	50	GLM_tweedie	0.0372608	0.768873
	4213	10	50	GLMM_tweedie	0.0221551	0.775836
	4213	10	50	GEE1	0.0866062	0.749638
	4213	10	50	Pseudobulk_mean	0.0271903	0.916733
	4213	10	50	Pseudobulk_sum	0.0236657	0.910695
	4213	10	50	Monocle	0.122356	0.878467
	4213	10	50	ROTS	0.152064	0.786867
	4233	10	50	MAST	0.183554	0.444596
	4233	10	50	MAST_RE	0.0563173	0.592083
	4233	10	50	MAST_Combat	0.585949	0.0621757
	4233	10	50	GLM_tweedie	0.0304642	0.760761
	4233	10	50	GLMM_tweedie	0.0232108	0.761956
	4233	10	50	GEE1	0.0855899	0.727248
	4233	10	50	Pseudobulk_mean	0.0314313	0.904818
	4233	10	50	Pseudobulk_sum	0.0309478	0.899075
	4233	10	50	Monocle	0.134429	0.866978
	4233	10	50	ROTS	0.153772	0.803382
	4372	10	50	MAST	0.172208	0.466245
	4372	10	50	MAST_RE	0.0575682	0.60015
	4372	10	50	MAST_Combat	0.565458	0.0927811
	4372	10	50	GLM_tweedie	0.0381605	0.757461
	4372	10	50	GLMM_tweedie	0.0239726	0.763478
	4372	10	50	GEE1	0.0728963	0.745805
	4372	10	50	Pseudobulk_mean	0.0308219	0.914001
	4372	10	50	Pseudobulk_sum	0.0528376	0.88538
	4372	10	50	Monocle	0.11546	0.882793
	4372	10	50	ROTS	0.155088	0.806826
	4517	10	50	MAST	0.175115	0.466952
	4517	10	50	MAST_RE	0.0517418	0.608126
	4517	10	50	MAST_Combat	0.588021	0.0584428
	4517	10	50	GLM_tweedie	0.0430646	0.754311
	4517	10	50	GLMM_tweedie	0.0260391	0.765527
	4517	10	50	GEE1	0.0896345	0.736841
	4517	10	50	Pseudobulk_mean	0.0345518	0.90949
	4517	10	50	Pseudobulk_sum	0.203806	0.752413
	4517	10	50	Monocle	0.142213	0.858069
	4517	10	50	ROTS	0.169755	0.749079
	4617	10	50	MAST	0.188153	0.448704
	4617	10	50	MAST_RE	0.0592629	0.594912
	4617	10	50	MAST_Combat	0.574899	0.0813922
	4617	10	50	GLM_tweedie	0.0426262	0.739159
	4617	10	50	GLMM_tweedie	0.0293974	0.747334
	4617	10	50	GEE1	0.0798628	0.742554
	4617	10	50	Pseudobulk_mean	0.0347869	0.905504
	4617	10	50	Pseudobulk_sum	0.0298873	0.90717
	4617	10	50	Monocle	0.131798	0.870519
	4617	10	50	ROTS	0.160706	0.757061
	4653	10	50	MAST	0.170531	0.45699
	4653	10	50	MAST_RE	0.0499742	0.594565
	4653	10	50	MAST_Combat	0.557308	0.0918682
	4653	10	50	GLM_tweedie	0.0390467	0.755179
	4653	10	50	GLMM_tweedie	0.0268763	0.762574
	4653	10	50	GEE1	0.0821501	0.737197
	4653	10	50	Pseudobulk_mean	0.0319473	0.909441
	4653	10	50	Pseudobulk_sum	0.0319473	0.905329
	4653	10	50	Monocle	0.124746	0.878925
	4653	10	50	ROTS	0.14503	0.816526
	4667	10	50	MAST	0.183141	0.443908
	4667	10	50	MAST_RE	0.0506774	0.596731
	4667	10	50	MAST_Combat	0.576962	0.0589037
	4667	10	50	GLM_tweedie	0.0390316	0.768568
	4667	10	50	GLMM_tweedie	0.0291502	0.769827
	4667	10	50	GEE1	0.0869565	0.745763
	4667	10	50	Pseudobulk_mean	0.034585	0.910688
	4667	10	50	Pseudobulk_sum	0.0380435	0.898656
	4667	10	50	Monocle	0.12747	0.873201
	4667	10	50	ROTS	0.146739	0.806888
	4673	10	50	MAST	0.176094	0.457287
	4673	10	50	MAST_RE	0.0530973	0.598996
	4673	10	50	MAST_Combat	0.57992	0.0858109
	4673	10	50	GLM_tweedie	0.0384803	0.75301
	4673	10	50	GLMM_tweedie	0.0228933	0.762695
	4673	10	50	GEE1	0.0828057	0.740571
	4673	10	50	Pseudobulk_mean	0.0389674	0.899711
	4673	10	50	Pseudobulk_sum	0.0467608	0.887522
	4673	10	50	Monocle	0.123721	0.875876
	4673	10	50	ROTS	0.148076	0.75941
	4693	10	50	MAST	0.17018	0.477449
	4693	10	50	MAST_RE	0.0503856	0.615531
	4693	10	50	MAST_Combat	0.58922	0.0293898
	4693	10	50	GLM_tweedie	0.0384615	0.742701
	4693	10	50	GLMM_tweedie	0.0242915	0.753354
	4693	10	50	GEE1	0.0774291	0.738287
	4693	10	50	Pseudobulk_mean	0.0303644	0.914191
	4693	10	50	Pseudobulk_sum	0.0308704	0.907302
	4693	10	50	Monocle	0.115385	0.885396
	4693	10	50	ROTS	0.146761	0.802884
	4780	10	50	MAST	0.180825	0.443881
	4780	10	50	MAST_RE	0.0471932	0.5986
	4780	10	50	MAST_Combat	0.553869	0.0471082
	4780	10	50	GLM_tweedie	0.0428641	0.753963
	4780	10	50	GLMM_tweedie	0.0253288	0.764844
	4780	10	50	GEE1	0.0764735	0.751259
	4780	10	50	Pseudobulk_mean	0.0277642	0.911165
	4780	10	50	Pseudobulk_sum	0.0297126	0.905194
	4780	10	50	Monocle	0.123234	0.874696
	4780	10	50	ROTS	0.146615	0.792585
	5192	10	50	MAST	0.175061	0.459761
	5192	10	50	MAST_RE	0.0591687	0.593696
	5192	10	50	MAST_Combat	0.591613	0.0508634
	5192	10	50	GLM_tweedie	0.0414458	0.749144
	5192	10	50	GLMM_tweedie	0.0318072	0.753668
	5192	10	50	GEE1	0.0872289	0.729532
	5192	10	50	Pseudobulk_mean	0.0414458	0.893951
	5192	10	50	Pseudobulk_sum	0.0660241	0.866255
	5192	10	50	Monocle	0.129157	0.86622
	5192	10	50	ROTS	0.143614	0.776915
	5437	10	50	MAST	0.167674	0.477365
	5437	10	50	MAST_RE	0.0523666	0.610574
	5437	10	50	MAST_Combat	0.577081	0.0681277
	5437	10	50	GLM_tweedie	0.0366518	0.73702
	5437	10	50	GLMM_tweedie	0.0212977	0.746307
	5437	10	50	GEE1	0.0762754	0.727893
	5437	10	50	Pseudobulk_mean	0.0242694	0.901726
	5437	10	50	Pseudobulk_sum	0.0480436	0.87999
	5437	10	50	Monocle	0.125805	0.873534
	5437	10	50	ROTS	0.153541	0.801706
	5471	10	50	MAST	0.17992	0.457951
	5471	10	50	MAST_RE	0.0521869	0.605735
	5471	10	50	MAST_Combat	0.579828	0.0806559
	5471	10	50	GLM_tweedie	0.0443686	0.740145
	5471	10	50	GLMM_tweedie	0.0282789	0.75158
	5471	10	50	GEE1	0.0853242	0.730512
	5471	10	50	Pseudobulk_mean	0.0355924	0.898449
	5471	10	50	Pseudobulk_sum	0.0853242	0.84951
	5471	10	50	Monocle	0.137006	0.86006
	5471	10	50	ROTS	0.168211	0.788305
	5562	10	50	MAST	0.174213	0.467427
	5562	10	50	MAST_RE	0.0462598	0.615748
	5562	10	50	MAST_Combat	0.567568	0.0927336
	5562	10	50	GLM_tweedie	0.0358527	0.754871
	5562	10	50	GLMM_tweedie	0.0227713	0.762201
	5562	10	50	GEE1	0.0804264	0.745435
	5562	10	50	Pseudobulk_mean	0.0314922	0.904208
	5562	10	50	Pseudobulk_sum	0.118217	0.824556
	5562	10	50	Monocle	0.136628	0.863514
	5562	10	50	ROTS	0.156008	0.796956
	5666	10	50	MAST	0.179653	0.469621
	5666	10	50	MAST_RE	0.0521092	0.615456
	5666	10	50	MAST_Combat	0.575177	0.0737992
	5666	10	50	GLM_tweedie	0.0381418	0.737746
	5666	10	50	GLMM_tweedie	0.0239609	0.746474
	5666	10	50	GEE1	0.0792176	0.729807
	5666	10	50	Pseudobulk_mean	0.0342298	0.899779
	5666	10	50	Pseudobulk_sum	0.0371638	0.89286
	5666	10	50	Monocle	0.125183	0.878261
	5666	10	50	ROTS	0.14621	0.809922
	5786	10	50	MAST	0.185393	0.448643
	5786	10	50	MAST_RE	0.0470107	0.607716
	5786	10	50	MAST_Combat	0.591123	0.0540938
	5786	10	50	GLM_tweedie	0.0471888	0.743202
	5786	10	50	GLMM_tweedie	0.0266064	0.756847
	5786	10	50	GEE1	0.0732932	0.756865
	5786	10	50	Pseudobulk_mean	0.0291165	0.910993
	5786	10	50	Pseudobulk_sum	0.0346386	0.902808
	5786	10	50	Monocle	0.136546	0.866691
	5786	10	50	ROTS	0.166667	0.7671
	5920	10	50	MAST	0.187032	0.445093
	5920	10	50	MAST_RE	0.0573852	0.594348
	5920	10	50	MAST_Combat	0.580285	0.0671287
	5920	10	50	GLM_tweedie	0.0364532	0.757209
	5920	10	50	GLMM_tweedie	0.0236453	0.766404
	5920	10	50	GEE1	0.0753695	0.743971
	5920	10	50	Pseudobulk_mean	0.0325123	0.90343
	5920	10	50	Pseudobulk_sum	0.0359606	0.893245
	5920	10	50	Monocle	0.119704	0.876534
	5920	10	50	ROTS	0.163054	0.779626
	6082	10	50	MAST	0.180425	0.468172
	6082	10	50	MAST_RE	0.0509145	0.615942
	6082	10	50	MAST_Combat	0.550805	0.105603
	6082	10	50	GLM_tweedie	0.043162	0.746207
	6082	10	50	GLMM_tweedie	0.0227934	0.763199
	6082	10	50	GEE1	0.0800194	0.738226
	6082	10	50	Pseudobulk_mean	0.0358875	0.903714
	6082	10	50	Pseudobulk_sum	0.0261882	0.904424
	6082	10	50	Monocle	0.133366	0.868267
	6082	10	50	ROTS	0.169253	0.775448
	6111	10	50	MAST	0.182038	0.459809
	6111	10	50	MAST_RE	0.0584259	0.602963
	6111	10	50	MAST_Combat	0.579668	0.0849354
	6111	10	50	GLM_tweedie	0.0448046	0.742638
	6111	10	50	GLMM_tweedie	0.0324118	0.749182
	6111	10	50	GEE1	0.0891325	0.731187
	6111	10	50	Pseudobulk_mean	0.0333651	0.902858
	6111	10	50	Pseudobulk_sum	0.0433746	0.894219
	6111	10	50	Monocle	0.128217	0.874126
	6111	10	50	ROTS	0.165872	0.744472
	668	10	50	MAST	0.185094	0.451781
	668	10	50	MAST_RE	0.0538272	0.603087
	668	10	50	MAST_Combat	0.593484	0.0433851
	668	10	50	GLM_tweedie	0.0446602	0.749818
	668	10	50	GLMM_tweedie	0.0291262	0.757678
	668	10	50	GEE1	0.0762136	0.740279
	668	10	50	Pseudobulk_mean	0.0320388	0.911894
	668	10	50	Pseudobulk_sum	0.0626214	0.873482
	668	10	50	Monocle	0.134951	0.865284
	668	10	50	ROTS	0.169903	0.775078
	701	10	50	MAST	0.184292	0.463214
	701	10	50	MAST_RE	0.0580082	0.604983
	701	10	50	MAST_Combat	0.582941	0.074552
	701	10	50	GLM_tweedie	0.046301	0.743336
	701	10	50	GLMM_tweedie	0.0347257	0.747721
	701	10	50	GEE1	0.0910921	0.726814
	701	10	50	Pseudobulk_mean	0.0397584	0.905111
	701	10	50	Pseudobulk_sum	0.0397584	0.897919
	701	10	50	Monocle	0.129341	0.873449
	701	10	50	ROTS	0.150981	0.784021
	7048	10	50	MAST	0.175716	0.460839
	7048	10	50	MAST_RE	0.0449161	0.612669
	7048	10	50	MAST_Combat	0.581827	0.0743545
	7048	10	50	GLM_tweedie	0.0363725	0.742577
	7048	10	50	GLMM_tweedie	0.0237633	0.751502
	7048	10	50	GEE1	0.0737148	0.743539
	7048	10	50	Pseudobulk_mean	0.029098	0.907287
	7048	10	50	Pseudobulk_sum	0.056741	0.877345
	7048	10	50	Monocle	0.128031	0.875519
	7048	10	50	ROTS	0.153249	0.808593
	7205	10	50	MAST	0.186582	0.454775
	7205	10	50	MAST_RE	0.0626836	0.598239
	7205	10	50	MAST_Combat	0.570715	0.0765379
	7205	10	50	GLM_tweedie	0.0404429	0.756012
	7205	10	50	GLMM_tweedie	0.0264805	0.762241
	7205	10	50	GEE1	0.0938854	0.732159
	7205	10	50	Pseudobulk_mean	0.0389986	0.900042
	7205	10	50	Pseudobulk_sum	0.0337025	0.8999
	7205	10	50	Monocle	0.133365	0.865645
	7205	10	50	ROTS	0.159846	0.775059
	7997	10	50	MAST	0.169036	0.477602
	7997	10	50	MAST_RE	0.0532995	0.610098
	7997	10	50	MAST_Combat	0.569207	0.0878777
	7997	10	50	GLM_tweedie	0.0419371	0.760144
	7997	10	50	GLMM_tweedie	0.0274588	0.768456
	7997	10	50	GEE1	0.0808787	0.752779
	7997	10	50	Pseudobulk_mean	0.0294558	0.915805
	7997	10	50	Pseudobulk_sum	0.0279581	0.911794
	7997	10	50	Monocle	0.12032	0.880656
	7997	10	50	ROTS	0.145781	0.778058
	8009	10	50	MAST	0.192674	0.438392
	8009	10	50	MAST_RE	0.0506774	0.599641
	8009	10	50	MAST_Combat	0.593893	0.0406257
	8009	10	50	GLM_tweedie	0.0370188	0.750461
	8009	10	50	GLMM_tweedie	0.0227048	0.758638
	8009	10	50	GEE1	0.0784798	0.744374
	8009	10	50	Pseudobulk_mean	0.0335637	0.906623
	8009	10	50	Pseudobulk_sum	0.0345508	0.895943
	8009	10	50	Monocle	0.133268	0.872154
	8009	10	50	ROTS	0.167325	0.762818
	8507	10	50	MAST	0.158579	0.497777
	8507	10	50	MAST_RE	0.0495248	0.623483
	8507	10	50	MAST_Combat	0.566277	0.0947754
	8507	10	50	GLM_tweedie	0.0324963	0.760643
	8507	10	50	GLMM_tweedie	0.0206795	0.764483
	8507	10	50	GEE1	0.0777942	0.747678
	8507	10	50	Pseudobulk_mean	0.024126	0.921263
	8507	10	50	Pseudobulk_sum	0.0832102	0.859765
	8507	10	50	Monocle	0.114722	0.883481
	8507	10	50	ROTS	0.142294	0.80987
	8713	10	50	MAST	0.200483	0.428741
	8713	10	50	MAST_RE	0.0531401	0.598892
	8713	10	50	MAST_Combat	0.590044	0.0536541
	8713	10	50	GLM_tweedie	0.0425935	0.755152
	8713	10	50	GLMM_tweedie	0.0255561	0.766946
	8713	10	50	GEE1	0.0809276	0.743474
	8713	10	50	Pseudobulk_mean	0.0227165	0.920058
	8713	10	50	Pseudobulk_sum	0.0189304	0.916823
	8713	10	50	Monocle	0.136299	0.860677
	8713	10	50	ROTS	0.165641	0.765807
	8815	10	50	MAST	0.190261	0.445266
	8815	10	50	MAST_RE	0.0562249	0.597998
	8815	10	50	MAST_Combat	0.582948	0.0479469
	8815	10	50	GLM_tweedie	0.0448055	0.739115
	8815	10	50	GLMM_tweedie	0.0275726	0.750164
	8815	10	50	GEE1	0.0817331	0.738531
	8815	10	50	Pseudobulk_mean	0.0305268	0.901476
	8815	10	50	Pseudobulk_sum	0.0206795	0.902422
	8815	10	50	Monocle	0.127031	0.873828
	8815	10	50	ROTS	0.156573	0.759613
	8905	10	50	MAST	0.173393	0.47109
	8905	10	50	MAST_RE	0.0553064	0.605463
	8905	10	50	MAST_Combat	0.596037	0.0550309
	8905	10	50	GLM_tweedie	0.047549	0.73511
	8905	10	50	GLMM_tweedie	0.0308824	0.744325
	8905	10	50	GEE1	0.0911765	0.721473
	8905	10	50	Pseudobulk_mean	0.0397059	0.892741
	8905	10	50	Pseudobulk_sum	0.0544118	0.872513
	8905	10	50	Monocle	0.134804	0.867067
	8905	10	50	ROTS	0.156373	0.774147
	9137	10	50	MAST	0.167329	0.463969
	9137	10	50	MAST_RE	0.0531281	0.597159
	9137	10	50	MAST_Combat	0.55332	0.118158
	9137	10	50	GLM_tweedie	0.0336257	0.763163
	9137	10	50	GLMM_tweedie	0.0219298	0.768437
	9137	10	50	GEE1	0.0833333	0.743423
	9137	10	50	Pseudobulk_mean	0.0307018	0.908024
	9137	10	50	Pseudobulk_sum	0.0570175	0.876206
	9137	10	50	Monocle	0.128655	0.874345
	9137	10	50	ROTS	0.153509	0.737622
	9461	10	50	MAST	0.172107	0.47218
	9461	10	50	MAST_RE	0.0519288	0.610504
	9461	10	50	MAST_Combat	0.600802	0.0783419
	9461	10	50	GLM_tweedie	0.0351391	0.755473
	9461	10	50	GLMM_tweedie	0.0209858	0.763968
	9461	10	50	GEE1	0.0771108	0.745504
	9461	10	50	Pseudobulk_mean	0.0302587	0.906854
	9461	10	50	Pseudobulk_sum	0.0283065	0.90126
	9461	10	50	Monocle	0.119571	0.882535
	9461	10	50	ROTS	0.153245	0.80752
	1202	10	500	MAST	0.54092	0.102209
	1202	10	500	MAST_RE	0.0474576	0.619432
	1202	10	500	MAST_Combat	0.830732	-0.176455
	1202	10	500	GLM_tweedie	0.142857	0.813669
	1202	10	500	GLMM_tweedie	0.045214	0.888115
	1202	10	500	GEE1	0.0673401	0.884516
	1202	10	500	Pseudobulk_mean	0.012025	0.940866
	1202	10	500	Pseudobulk_sum	0.0731121	0.889882
	1202	10	500	Monocle	0.417027	0.644929
	1202	10	500	ROTS	0.46176	0.586993
	1226	10	500	MAST	0.542971	0.108803
	1226	10	500	MAST_RE	0.0491803	0.623359
	1226	10	500	MAST_Combat	0.8435	-0.136848
	1226	10	500	GLM_tweedie	0.145535	0.805687
	1226	10	500	GLMM_tweedie	0.0636408	0.858209
	1226	10	500	GEE1	0.0922546	0.850938
	1226	10	500	Pseudobulk_mean	0.0152935	0.930799
	1226	10	500	Pseudobulk_sum	0.0518007	0.905401
	1226	10	500	Monocle	0.424272	0.639339
	1226	10	500	ROTS	0.455353	0.594274
	1251	10	500	MAST	0.537162	0.101325
	1251	10	500	MAST_RE	0.0497104	0.614488
	1251	10	500	MAST_Combat	0.793473	-0.138115
	1251	10	500	GLM_tweedie	0.144844	0.813917
	1251	10	500	GLMM_tweedie	0.0565947	0.871194
	1251	10	500	GEE1	0.0776978	0.87483
	1251	10	500	Pseudobulk_mean	0.0143885	0.940211
	1251	10	500	Pseudobulk_sum	0.0517986	0.913703
	1251	10	500	Monocle	0.422062	0.640351
	1251	10	500	ROTS	0.471942	0.577142
	1322	10	500	MAST	0.554193	0.0958218
	1322	10	500	MAST_RE	0.0554193	0.61558
	1322	10	500	MAST_Combat	0.848739	-0.192469
	1322	10	500	GLM_tweedie	0.145508	0.79732
	1322	10	500	GLMM_tweedie	0.0527344	0.863481
	1322	10	500	GEE1	0.0800781	0.854257
	1322	10	500	Pseudobulk_mean	0.015625	0.926554
	1322	10	500	Pseudobulk_sum	0.0576172	0.892223
	1322	10	500	Monocle	0.425781	0.636393
	1322	10	500	ROTS	0.477539	0.574166
	1422	10	500	MAST	0.556696	0.0922735
	1422	10	500	MAST_RE	0.0522972	0.61673
	1422	10	500	MAST_Combat	0.79941	-0.155752
	1422	10	500	GLM_tweedie	0.145075	0.81572
	1422	10	500	GLMM_tweedie	0.0514313	0.882859
	1422	10	500	GEE1	0.0756914	0.88227
	1422	10	500	Pseudobulk_mean	0.0150412	0.945387
	1422	10	500	Pseudobulk_sum	0.0538574	0.915475
	1422	10	500	Monocle	0.4328	0.635692
	1422	10	500	ROTS	0.48132	0.577298
	1528	10	500	MAST	0.553019	0.0855503
	1528	10	500	MAST_RE	0.0573313	0.601251
	1528	10	500	MAST_Combat	0.793846	-0.127032
	1528	10	500	GLM_tweedie	0.139758	0.817257
	1528	10	500	GLMM_tweedie	0.0519677	0.87567
	1528	10	500	GEE1	0.0797175	0.868518
	1528	10	500	Pseudobulk_mean	0.0181635	0.931819
	1528	10	500	Pseudobulk_sum	0.0575177	0.901002
	1528	10	500	Monocle	0.424823	0.643433
	1528	10	500	ROTS	0.485368	0.569371
	1692	10	500	MAST	0.58321	0.0756712
	1692	10	500	MAST_RE	0.051358	0.6252
	1692	10	500	MAST_Combat	0.845274	-0.15079
	1692	10	500	GLM_tweedie	0.149459	0.806123
	1692	10	500	GLMM_tweedie	0.0506391	0.877948
	1692	10	500	GEE1	0.0766962	0.870925
	1692	10	500	Pseudobulk_mean	0.013766	0.937643
	1692	10	500	Pseudobulk_sum	0.0575221	0.901565
	1692	10	500	Monocle	0.430187	0.635404
	1692	10	500	ROTS	0.472468	0.583914
	1694	10	500	MAST	0.538386	0.102839
	1694	10	500	MAST_RE	0.0547677	0.609764
	1694	10	500	MAST_Combat	0.813668	-0.12442
	1694	10	500	GLM_tweedie	0.145631	0.806072
	1694	10	500	GLMM_tweedie	0.0504854	0.874047
	1694	10	500	GEE1	0.0699029	0.877303
	1694	10	500	Pseudobulk_mean	0.0184466	0.927236
	1694	10	500	Pseudobulk_sum	0.0446602	0.910561
	1694	10	500	Monocle	0.413107	0.647877
	1694	10	500	ROTS	0.459709	0.59563
	1965	10	500	MAST	0.550025	0.0943743
	1965	10	500	MAST_RE	0.0591424	0.606998
	1965	10	500	MAST_Combat	0.79049	-0.10249
	1965	10	500	GLM_tweedie	0.133595	0.821696
	1965	10	500	GLMM_tweedie	0.0446955	0.876928
	1965	10	500	GEE1	0.0726916	0.87812
	1965	10	500	Pseudobulk_mean	0.0176817	0.934128
	1965	10	500	Pseudobulk_sum	0.0564833	0.904183
	1965	10	500	Monocle	0.429273	0.635717
	1965	10	500	ROTS	0.468566	0.580878
	2215	10	500	MAST	0.533639	0.127495
	2215	10	500	MAST_RE	0.059633	0.616041
	2215	10	500	MAST_Combat	0.825421	-0.100448
	2215	10	500	GLM_tweedie	0.135559	0.818301
	2215	10	500	GLMM_tweedie	0.0520991	0.873634
	2215	10	500	GEE1	0.0753667	0.872498
	2215	10	500	Pseudobulk_mean	0.0177036	0.932497
	2215	10	500	Pseudobulk_sum	0.0445119	0.913779
	2215	10	500	Monocle	0.4087	0.656761
	2215	10	500	ROTS	0.462317	0.596291
	2531	10	500	MAST	0.544963	0.0782085
	2531	10	500	MAST_RE	0.0501229	0.599106
	2531	10	500	MAST_Combat	0.783877	-0.0779432
	2531	10	500	GLM_tweedie	0.137427	0.81315
	2531	10	500	GLMM_tweedie	0.0531189	0.875145
	2531	10	500	GEE1	0.079922	0.864539
	2531	10	500	Pseudobulk_mean	0.0160819	0.933033
	2531	10	500	Pseudobulk_sum	0.0628655	0.892368
	2531	10	500	Monocle	0.409844	0.65099
	2531	10	500	ROTS	0.464912	0.583545
	2873	10	500	MAST	0.562228	0.0728164
	2873	10	500	MAST_RE	0.0575992	0.60151
	2873	10	500	MAST_Combat	0.796495	-0.156784
	2873	10	500	GLM_tweedie	0.15137	0.813798
	2873	10	500	GLMM_tweedie	0.0581451	0.88002
	2873	10	500	GEE1	0.0840942	0.872935
	2873	10	500	Pseudobulk_mean	0.0216242	0.936283
	2873	10	500	Pseudobulk_sum	0.057184	0.90527
	2873	10	500	Monocle	0.439692	0.627242
	2873	10	500	ROTS	0.474772	0.582966
	2997	10	500	MAST	0.547358	0.0970853
	2997	10	500	MAST_RE	0.054337	0.61003
	2997	10	500	MAST_Combat	0.848241	-0.144315
	2997	10	500	GLM_tweedie	0.13535	0.824591
	2997	10	500	GLMM_tweedie	0.0466039	0.886105
	2997	10	500	GEE1	0.0708974	0.879992
	2997	10	500	Pseudobulk_mean	0.0118989	0.942591
	2997	10	500	Pseudobulk_sum	0.0470997	0.913741
	2997	10	500	Monocle	0.413981	0.649013
	2997	10	500	ROTS	0.454636	0.593901
	3004	10	500	MAST	0.560319	0.0774112
	3004	10	500	MAST_RE	0.0578265	0.599957
	3004	10	500	MAST_Combat	0.804108	-0.129838
	3004	10	500	GLM_tweedie	0.147379	0.806981
	3004	10	500	GLMM_tweedie	0.0548961	0.869187
	3004	10	500	GEE1	0.0796241	0.866302
	3004	10	500	Pseudobulk_mean	0.0192878	0.929644
	3004	10	500	Pseudobulk_sum	0.0489614	0.906516
	3004	10	500	Monocle	0.424827	0.642001
	3004	10	500	ROTS	0.478239	0.578077
	3100	10	500	MAST	0.557683	0.0729128
	3100	10	500	MAST_RE	0.0468514	0.60603
	3100	10	500	MAST_Combat	0.847518	-0.198607
	3100	10	500	GLM_tweedie	0.137931	0.820034
	3100	10	500	GLMM_tweedie	0.0514743	0.875738
	3100	10	500	GEE1	0.0764618	0.872772
	3100	10	500	Pseudobulk_mean	0.0154923	0.932623
	3100	10	500	Pseudobulk_sum	0.0394803	0.917313
	3100	10	500	Monocle	0.425787	0.643809
	3100	10	500	ROTS	0.466767	0.586252
	3281	10	500	MAST	0.541688	0.106185
	3281	10	500	MAST_RE	0.058312	0.606591
	3281	10	500	MAST_Combat	0.816684	-0.102069
	3281	10	500	GLM_tweedie	0.144236	0.806503
	3281	10	500	GLMM_tweedie	0.0518029	0.867872
	3281	10	500	GEE1	0.0751651	0.862676
	3281	10	500	Pseudobulk_mean	0.0187913	0.924062
	3281	10	500	Pseudobulk_sum	0.0523108	0.899307
	3281	10	500	Monocle	0.425089	0.640985
	3281	10	500	ROTS	0.46064	0.58571
	3610	10	500	MAST	0.542969	0.0857716
	3610	10	500	MAST_RE	0.0492923	0.607181
	3610	10	500	MAST_Combat	0.82457	-0.202488
	3610	10	500	GLM_tweedie	0.13773	0.821828
	3610	10	500	GLMM_tweedie	0.0538312	0.871253
	3610	10	500	GEE1	0.0800194	0.871493
	3610	10	500	Pseudobulk_mean	0.014549	0.936587
	3610	10	500	Pseudobulk_sum	0.0460718	0.912497
	3610	10	500	Monocle	0.42192	0.642368
	3610	10	500	ROTS	0.477692	0.58096
	3936	10	500	MAST	0.534838	0.0945974
	3936	10	500	MAST_RE	0.045633	0.611025
	3936	10	500	MAST_Combat	0.789941	-0.109166
	3936	10	500	GLM_tweedie	0.13395	0.814695
	3936	10	500	GLMM_tweedie	0.0501705	0.872838
	3936	10	500	GEE1	0.0750122	0.87042
	3936	10	500	Pseudobulk_mean	0.0175353	0.934358
	3936	10	500	Pseudobulk_sum	0.0550414	0.901856
	3936	10	500	Monocle	0.415977	0.647116
	3936	10	500	ROTS	0.457867	0.595591
	4078	10	500	MAST	0.555941	0.0949296
	4078	10	500	MAST_RE	0.0573973	0.612608
	4078	10	500	MAST_Combat	0.832581	-0.133757
	4078	10	500	GLM_tweedie	0.154902	0.801787
	4078	10	500	GLMM_tweedie	0.0509804	0.876309
	4078	10	500	GEE1	0.0803922	0.869376
	4078	10	500	Pseudobulk_mean	0.0147059	0.937882
	4078	10	500	Pseudobulk_sum	0.0514706	0.907225
	4078	10	500	Monocle	0.430392	0.637596
	4078	10	500	ROTS	0.472549	0.577775
	4213	10	500	MAST	0.566715	0.077264
	4213	10	500	MAST_RE	0.0543426	0.612093
	4213	10	500	MAST_Combat	0.820098	-0.100117
	4213	10	500	GLM_tweedie	0.153145	0.812993
	4213	10	500	GLMM_tweedie	0.0528084	0.880834
	4213	10	500	GEE1	0.0782525	0.877155
	4213	10	500	Pseudobulk_mean	0.0177628	0.934583
	4213	10	500	Pseudobulk_sum	0.0513682	0.908506
	4213	10	500	Monocle	0.425348	0.636564
	4213	10	500	ROTS	0.481037	0.574124
	4233	10	500	MAST	0.530295	0.111723
	4233	10	500	MAST_RE	0.0590886	0.601604
	4233	10	500	MAST_Combat	0.810293	-0.112794
	4233	10	500	GLM_tweedie	0.141509	0.822006
	4233	10	500	GLMM_tweedie	0.0556107	0.876824
	4233	10	500	GEE1	0.0849057	0.871112
	4233	10	500	Pseudobulk_mean	0.0134062	0.940602
	4233	10	500	Pseudobulk_sum	0.0764647	0.890961
	4233	10	500	Monocle	0.423535	0.643612
	4233	10	500	ROTS	0.45432	0.600468
	4372	10	500	MAST	0.532641	0.122182
	4372	10	500	MAST_RE	0.0435213	0.631236
	4372	10	500	MAST_Combat	0.789841	-0.0583699
	4372	10	500	GLM_tweedie	0.133758	0.834649
	4372	10	500	GLMM_tweedie	0.0475257	0.885699
	4372	10	500	GEE1	0.0705537	0.889084
	4372	10	500	Pseudobulk_mean	0.0127389	0.948426
	4372	10	500	Pseudobulk_sum	0.0470358	0.923851
	4372	10	500	Monocle	0.404704	0.658364
	4372	10	500	ROTS	0.457129	0.595309
	4517	10	500	MAST	0.559565	0.0872946
	4517	10	500	MAST_RE	0.0474543	0.620157
	4517	10	500	MAST_Combat	0.838389	-0.117318
	4517	10	500	GLM_tweedie	0.145598	0.811016
	4517	10	500	GLMM_tweedie	0.0521397	0.875613
	4517	10	500	GEE1	0.0821446	0.868217
	4517	10	500	Pseudobulk_mean	0.0113133	0.952869
	4517	10	500	Pseudobulk_sum	0.0959174	0.877141
	4517	10	500	Monocle	0.417609	0.645881
	4517	10	500	ROTS	0.463847	0.593281
	4617	10	500	MAST	0.554592	0.0985593
	4617	10	500	MAST_RE	0.0469388	0.623354
	4617	10	500	MAST_Combat	0.846865	-0.238261
	4617	10	500	GLM_tweedie	0.136778	0.81998
	4617	10	500	GLMM_tweedie	0.0536981	0.868564
	4617	10	500	GEE1	0.0785208	0.869182
	4617	10	500	Pseudobulk_mean	0.014691	0.932531
	4617	10	500	Pseudobulk_sum	0.0460993	0.909863
	4617	10	500	Monocle	0.417427	0.651668
	4617	10	500	ROTS	0.469605	0.586822
	4653	10	500	MAST	0.56857	0.0764179
	4653	10	500	MAST_RE	0.0512445	0.61847
	4653	10	500	MAST_Combat	0.803536	-0.123044
	4653	10	500	GLM_tweedie	0.146247	0.809886
	4653	10	500	GLMM_tweedie	0.0460048	0.882758
	4653	10	500	GEE1	0.0716707	0.880055
	4653	10	500	Pseudobulk_mean	0.0169492	0.937398
	4653	10	500	Pseudobulk_sum	0.0479419	0.909141
	4653	10	500	Monocle	0.444552	0.623425
	4653	10	500	ROTS	0.496368	0.563216
	4667	10	500	MAST	0.546539	0.0885782
	4667	10	500	MAST_RE	0.0424821	0.620691
	4667	10	500	MAST_Combat	0.801251	-0.146359
	4667	10	500	GLM_tweedie	0.143262	0.814637
	4667	10	500	GLMM_tweedie	0.0553191	0.868233
	4667	10	500	GEE1	0.078487	0.871745
	4667	10	500	Pseudobulk_mean	0.0137116	0.93673
	4667	10	500	Pseudobulk_sum	0.0449173	0.913918
	4667	10	500	Monocle	0.40331	0.6545
	4667	10	500	ROTS	0.450118	0.59454
	4673	10	500	MAST	0.558185	0.0839401
	4673	10	500	MAST_RE	0.0571992	0.606395
	4673	10	500	MAST_Combat	0.832008	-0.123164
	4673	10	500	GLM_tweedie	0.139717	0.815984
	4673	10	500	GLMM_tweedie	0.0527601	0.874728
	4673	10	500	GEE1	0.0747435	0.872964
	4673	10	500	Pseudobulk_mean	0.0175867	0.932203
	4673	10	500	Pseudobulk_sum	0.0503175	0.908092
	4673	10	500	Monocle	0.438202	0.630763
	4673	10	500	ROTS	0.480703	0.572941
	4693	10	500	MAST	0.54705	0.0979988
	4693	10	500	MAST_RE	0.0580205	0.607187
	4693	10	500	MAST_Combat	0.833579	-0.191322
	4693	10	500	GLM_tweedie	0.140223	0.818859
	4693	10	500	GLMM_tweedie	0.0528869	0.875269
	4693	10	500	GEE1	0.081999	0.868466
	4693	10	500	Pseudobulk_mean	0.0155264	0.935382
	4693	10	500	Pseudobulk_sum	0.0562834	0.908918
	4693	10	500	Monocle	0.414362	0.648223
	4693	10	500	ROTS	0.464823	0.585855
	4780	10	500	MAST	0.553064	0.093244
	4780	10	500	MAST_RE	0.0503239	0.616579
	4780	10	500	MAST_Combat	0.78001	-0.0918339
	4780	10	500	GLM_tweedie	0.137109	0.819616
	4780	10	500	GLMM_tweedie	0.0471932	0.877461
	4780	10	500	GEE1	0.0730253	0.877671
	4780	10	500	Pseudobulk_mean	0.010929	0.941993
	4780	10	500	Pseudobulk_sum	0.0506706	0.912005
	4780	10	500	Monocle	0.412817	0.650888
	4780	10	500	ROTS	0.454049	0.598699
	5192	10	500	MAST	0.560294	0.0755071
	5192	10	500	MAST_RE	0.0504902	0.608018
	5192	10	500	MAST_Combat	0.824864	-0.183152
	5192	10	500	GLM_tweedie	0.140205	0.814092
	5192	10	500	GLMM_tweedie	0.0493405	0.870217
	5192	10	500	GEE1	0.0786517	0.86844
	5192	10	500	Pseudobulk_mean	0.0146556	0.932803
	5192	10	500	Pseudobulk_sum	0.0508061	0.907334
	5192	10	500	Monocle	0.427455	0.64004
	5192	10	500	ROTS	0.470933	0.582335
	5437	10	500	MAST	0.54499	0.0919718
	5437	10	500	MAST_RE	0.0582822	0.597689
	5437	10	500	MAST_Combat	0.84861	-0.180657
	5437	10	500	GLM_tweedie	0.147866	0.797969
	5437	10	500	GLMM_tweedie	0.0513211	0.863134
	5437	10	500	GEE1	0.0726626	0.863895
	5437	10	500	Pseudobulk_mean	0.0162602	0.9246
	5437	10	500	Pseudobulk_sum	0.0574187	0.891032
	5437	10	500	Monocle	0.425813	0.642214
	5437	10	500	ROTS	0.473069	0.568004
	5471	10	500	MAST	0.559102	0.0939374
	5471	10	500	MAST_RE	0.0538653	0.617302
	5471	10	500	MAST_Combat	0.793882	-0.110546
	5471	10	500	GLM_tweedie	0.142504	0.80944
	5471	10	500	GLMM_tweedie	0.0603662	0.857077
	5471	10	500	GEE1	0.0846116	0.862515
	5471	10	500	Pseudobulk_mean	0.0197922	0.920436
	5471	10	500	Pseudobulk_sum	0.068283	0.887199
	5471	10	500	Monocle	0.445819	0.62506
	5471	10	500	ROTS	0.489857	0.571353
	5562	10	500	MAST	0.541768	0.119559
	5562	10	500	MAST_RE	0.0503175	0.630655
	5562	10	500	MAST_Combat	0.79941	-0.101683
	5562	10	500	GLM_tweedie	0.140436	0.807352
	5562	10	500	GLMM_tweedie	0.0547215	0.862173
	5562	10	500	GEE1	0.0774818	0.863861
	5562	10	500	Pseudobulk_mean	0.0145278	0.933676
	5562	10	500	Pseudobulk_sum	0.0653753	0.894734
	5562	10	500	Monocle	0.421308	0.643912
	5562	10	500	ROTS	0.465375	0.589393
	5666	10	500	MAST	0.545592	0.104548
	5666	10	500	MAST_RE	0.0579345	0.610097
	5666	10	500	MAST_Combat	0.823381	-0.149339
	5666	10	500	GLM_tweedie	0.13993	0.814347
	5666	10	500	GLMM_tweedie	0.053973	0.870077
	5666	10	500	GEE1	0.0809595	0.864813
	5666	10	500	Pseudobulk_mean	0.0164918	0.936111
	5666	10	500	Pseudobulk_sum	0.051974	0.906057
	5666	10	500	Monocle	0.41929	0.646763
	5666	10	500	ROTS	0.47976	0.564059
	5786	10	500	MAST	0.535344	0.104402
	5786	10	500	MAST_RE	0.0528917	0.607729
	5786	10	500	MAST_Combat	0.849478	-0.169584
	5786	10	500	GLM_tweedie	0.140394	0.817719
	5786	10	500	GLMM_tweedie	0.0541872	0.873602
	5786	10	500	GEE1	0.082266	0.867166
	5786	10	500	Pseudobulk_mean	0.0187192	0.930297
	5786	10	500	Pseudobulk_sum	0.0615764	0.90072
	5786	10	500	Monocle	0.440394	0.631045
	5786	10	500	ROTS	0.476355	0.576688
	5920	10	500	MAST	0.560841	0.0697544
	5920	10	500	MAST_RE	0.0535804	0.600944
	5920	10	500	MAST_Combat	0.812311	-0.131084
	5920	10	500	GLM_tweedie	0.160697	0.786336
	5920	10	500	GLMM_tweedie	0.0557214	0.86251
	5920	10	500	GEE1	0.0776119	0.858515
	5920	10	500	Pseudobulk_mean	0.019403	0.923979
	5920	10	500	Pseudobulk_sum	0.0562189	0.895557
	5920	10	500	Monocle	0.433333	0.631531
	5920	10	500	ROTS	0.482587	0.569779
	6082	10	500	MAST	0.546036	0.0852376
	6082	10	500	MAST_RE	0.052191	0.601707
	6082	10	500	MAST_Combat	0.836634	-0.207124
	6082	10	500	GLM_tweedie	0.133138	0.830911
	6082	10	500	GLMM_tweedie	0.052374	0.8838
	6082	10	500	GEE1	0.0724425	0.884054
	6082	10	500	Pseudobulk_mean	0.0127264	0.946452
	6082	10	500	Pseudobulk_sum	0.0572687	0.909937
	6082	10	500	Monocle	0.409692	0.652677
	6082	10	500	ROTS	0.46696	0.587525
	6111	10	500	MAST	0.555389	0.0654797
	6111	10	500	MAST_RE	0.0533932	0.593357
	6111	10	500	MAST_Combat	0.796883	-0.202701
	6111	10	500	GLM_tweedie	0.146753	0.809469
	6111	10	500	GLMM_tweedie	0.0560238	0.869581
	6111	10	500	GEE1	0.0798215	0.865432
	6111	10	500	Pseudobulk_mean	0.0128904	0.937767
	6111	10	500	Pseudobulk_sum	0.076351	0.888008
	6111	10	500	Monocle	0.423401	0.641594
	6111	10	500	ROTS	0.475459	0.582653
	668	10	500	MAST	0.541171	0.101759
	668	10	500	MAST_RE	0.0525794	0.610872
	668	10	500	MAST_Combat	0.827431	-0.150066
	668	10	500	GLM_tweedie	0.144264	0.808522
	668	10	500	GLMM_tweedie	0.0541605	0.869313
	668	10	500	GEE1	0.0792713	0.868274
	668	10	500	Pseudobulk_mean	0.0128016	0.935768
	668	10	500	Pseudobulk_sum	0.0546529	0.901766
	668	10	500	Monocle	0.423929	0.640685
	668	10	500	ROTS	0.464303	0.583668
	701	10	500	MAST	0.547527	0.101795
	701	10	500	MAST_RE	0.0538312	0.61605
	701	10	500	MAST_Combat	0.833333	-0.150058
	701	10	500	GLM_tweedie	0.148844	0.805304
	701	10	500	GLMM_tweedie	0.0626204	0.858991
	701	10	500	GEE1	0.0929672	0.857518
	701	10	500	Pseudobulk_mean	0.0178227	0.935377
	701	10	500	Pseudobulk_sum	0.0635838	0.897707
	701	10	500	Monocle	0.429672	0.635479
	701	10	500	ROTS	0.473988	0.574516
	7048	10	500	MAST	0.543457	0.118317
	7048	10	500	MAST_RE	0.0506208	0.631871
	7048	10	500	MAST_Combat	0.798457	-0.10922
	7048	10	500	GLM_tweedie	0.138928	0.809839
	7048	10	500	GLMM_tweedie	0.0526316	0.865818
	7048	10	500	GEE1	0.0772878	0.861965
	7048	10	500	Pseudobulk_mean	0.0132764	0.935038
	7048	10	500	Pseudobulk_sum	0.056899	0.899911
	7048	10	500	Monocle	0.418682	0.643802
	7048	10	500	ROTS	0.462304	0.582266
	7205	10	500	MAST	0.543624	0.0913407
	7205	10	500	MAST_RE	0.0542075	0.599879
	7205	10	500	MAST_Combat	0.778816	-0.110077
	7205	10	500	GLM_tweedie	0.133539	0.816528
	7205	10	500	GLMM_tweedie	0.0539291	0.864416
	7205	10	500	GEE1	0.0811505	0.859114
	7205	10	500	Pseudobulk_mean	0.0097586	0.934516
	7205	10	500	Pseudobulk_sum	0.0739599	0.8845
	7205	10	500	Monocle	0.415511	0.650931
	7205	10	500	ROTS	0.454032	0.598568
	7997	10	500	MAST	0.555881	0.0916006
	7997	10	500	MAST_RE	0.0531967	0.615261
	7997	10	500	MAST_Combat	0.849436	-0.127255
	7997	10	500	GLM_tweedie	0.136562	0.811867
	7997	10	500	GLMM_tweedie	0.0498789	0.87536
	7997	10	500	GEE1	0.0726392	0.871088
	7997	10	500	Pseudobulk_mean	0.0213075	0.929575
	7997	10	500	Pseudobulk_sum	0.0489104	0.909114
	7997	10	500	Monocle	0.409201	0.653024
	7997	10	500	ROTS	0.449395	0.597524
	8009	10	500	MAST	0.557007	0.0856697
	8009	10	500	MAST_RE	0.0602712	0.599654
	8009	10	500	MAST_Combat	0.843167	-0.168684
	8009	10	500	GLM_tweedie	0.151273	0.807398
	8009	10	500	GLMM_tweedie	0.0574139	0.868504
	8009	10	500	GEE1	0.0863704	0.861502
	8009	10	500	Pseudobulk_mean	0.0149775	0.937997
	8009	10	500	Pseudobulk_sum	0.0604094	0.901258
	8009	10	500	Monocle	0.445831	0.628697
	8009	10	500	ROTS	0.483774	0.574136
	8507	10	500	MAST	0.553379	0.0971358
	8507	10	500	MAST_RE	0.0538688	0.616895
	8507	10	500	MAST_Combat	0.82898	-0.115956
	8507	10	500	GLM_tweedie	0.144385	0.810005
	8507	10	500	GLMM_tweedie	0.0529898	0.873405
	8507	10	500	GEE1	0.0797278	0.868389
	8507	10	500	Pseudobulk_mean	0.0145843	0.935166
	8507	10	500	Pseudobulk_sum	0.0432669	0.915788
	8507	10	500	Monocle	0.436558	0.629897
	8507	10	500	ROTS	0.470102	0.578753
	8713	10	500	MAST	0.553739	0.0775648
	8713	10	500	MAST_RE	0.0703318	0.580543
	8713	10	500	MAST_Combat	0.811724	-0.169331
	8713	10	500	GLM_tweedie	0.153733	0.806217
	8713	10	500	GLMM_tweedie	0.0643418	0.860257
	8713	10	500	GEE1	0.0903733	0.856412
	8713	10	500	Pseudobulk_mean	0.0225933	0.923414
	8713	10	500	Pseudobulk_sum	0.0604126	0.894648
	8713	10	500	Monocle	0.435658	0.631332
	8713	10	500	ROTS	0.483301	0.57208
	8815	10	500	MAST	0.562098	0.0674825
	8815	10	500	MAST_RE	0.0519545	0.600849
	8815	10	500	MAST_Combat	0.830838	-0.178377
	8815	10	500	GLM_tweedie	0.144122	0.809831
	8815	10	500	GLMM_tweedie	0.0575504	0.864845
	8815	10	500	GEE1	0.0791933	0.866629
	8815	10	500	Pseudobulk_mean	0.0132809	0.935398
	8815	10	500	Pseudobulk_sum	0.0472209	0.908015
	8815	10	500	Monocle	0.446139	0.629708
	8815	10	500	ROTS	0.485981	0.569441
	8905	10	500	MAST	0.550426	0.0995859
	8905	10	500	MAST_RE	0.0496739	0.61964
	8905	10	500	MAST_Combat	0.809403	-0.125245
	8905	10	500	GLM_tweedie	0.139721	0.811337
	8905	10	500	GLMM_tweedie	0.0499002	0.870055
	8905	10	500	GEE1	0.0758483	0.866296
	8905	10	500	Pseudobulk_mean	0.011477	0.936325
	8905	10	500	Pseudobulk_sum	0.0374251	0.915288
	8905	10	500	Monocle	0.418663	0.647818
	8905	10	500	ROTS	0.469561	0.583139
	9137	10	500	MAST	0.556105	0.0713163
	9137	10	500	MAST_RE	0.0612951	0.588413
	9137	10	500	MAST_Combat	0.800995	-0.197816
	9137	10	500	GLM_tweedie	0.147638	0.804885
	9137	10	500	GLMM_tweedie	0.058563	0.859603
	9137	10	500	GEE1	0.082185	0.86274
	9137	10	500	Pseudobulk_mean	0.0147638	0.939909
	9137	10	500	Pseudobulk_sum	0.058563	0.900077
	9137	10	500	Monocle	0.425689	0.641957
	9137	10	500	ROTS	0.464567	0.593883
	9461	10	500	MAST	0.527875	0.0910693
	9461	10	500	MAST_RE	0.0602712	0.582343
	9461	10	500	MAST_Combat	0.795547	-0.14107
	9461	10	500	GLM_tweedie	0.147484	0.808948
	9461	10	500	GLMM_tweedie	0.0632785	0.860047
	9461	10	500	GEE1	0.0901844	0.857957
	9461	10	500	Pseudobulk_mean	0.0179372	0.92856
	9461	10	500	Pseudobulk_sum	0.0473343	0.906502
[truncated: 18,004 more rows]

## Sheet: Supplementary Figure 1
Data from Zimmerman et al., 2021, Table 1
	Nind	Ncells	Two-part hurdle			Tweedie		GEE1	Pseudo-bulk		Tobit	Modified t
			Default	Corrected	RE	GLMM	GLM		Mean	Sum
	5	50	0.561	0.637	0.069	0.082	0.34	0.114	0.023	0.035	0.353	0.4
	5	100	0.677	0.719	0.064	0.084	0.463	0.11	0.022	0.032	0.471	0.51
	5	250	0.798	0.778	0.066	0.083	0.609	0.103	0.023	0.028	0.628	0.644
	5	500	0.862	0.803	0.065	0.081	0.705	0.104	0.023	0.026	0.725	0.718
	10	50	0.563	0.611	0.055	0.064	0.35	0.076	0.024	0.021	0.345	0.397
	10	100	0.689	0.718	0.053	0.065	0.462	0.077	0.024	0.02	0.47	0.502
	10	250	0.81	0.793	0.049	0.064	0.61	0.074	0.022	0.019	0.624	0.635
	10	500	0.875	0.827	0.049	0.061	0.705	0.073	0.021	0.018	0.722	0.717
	20	50	0.562	0.606	0.051	0.056	0.344	0.063	0.024	0.016	0.343	0.393
	20	100	0.687	0.705	0.048	0.056	0.459	0.064	0.024	0.014	0.466	0.503
	20	250	0.817	0.805	0.042	0.058	0.61	0.06	0.022	0.011	0.619	0.637
	20	500	0.884	0.844	0.042	0.055	0.705	0.062	0.021	0.01	0.72	0.716
	30	50	0.563	0.604	0.053	0.054	0.341	0.058	0.025	0.013	0.344	0.395
	30	100	0.691	0.698	0.049	0.056	0.463	0.058	0.025	0.012	0.469	0.504
	30	250	0.818	0.803	0.044	0.055	0.608	0.057	0.022	0.01	0.624	0.636
	30	500	0.886	0.853	0.041	0.055	0.707	0.058	0.022	0.009	0.719	0.706
	40	50	0.561	0.602	0.051	0.054	0.345	0.055	0.025	0.013	0.34	0.393
	40	100	0.689	0.699	0.049	0.053	0.455	0.055	0.026	0.012	0.467	0.502
	40	250	0.82	0.803	0.044	0.053	0.607	0.053	0.022	0.01	0.622	0.639
	40	500	0.888	0.856	0.042	0.053	0.704	0.054	0.022	0.008	0.721	0.713

## Sheet: Supplementary Figure 2
Data
	The data is available here: https://github.com/Al-Murphy/reanalysis_scRNA_seq_benchmark/blob/master/results/method_performances_imbal_DEGs.csv.zip

## Sheet: Supplementary Figure 3
Balanced data
	In figure 1 for n_ind=20 and n_cell in 50-500
Imbalanced
	seed	n_ind	n_cells_controls	n_cells_controls_i	method	type_1_err	MCC
	400	20	103	141	MAST	0.276938	0.349136
	400	20	103	141	MAST_RE	0.0419308	0.613982
	400	20	103	141	MAST_Combat	0.699207	-0.0588915
	400	20	103	141	GLM_tweedie	0.0576271	0.870768
	400	20	103	141	GLMM_tweedie	0.0266344	0.898707
	400	20	103	141	GEE1	0.061017	0.872522
	400	20	103	141	Pseudobulk_mean	0.0256659	0.933797
	400	20	103	141	Pseudobulk_sum	0.946731	0.110808
	400	20	103	141	Monocle	0.195157	0.821077
	400	20	103	141	ROTS	0.240678	0.756439
	3246	20	106	120	MAST	0.277311	0.365438
	3246	20	106	120	MAST_RE	0.0528917	0.611889
	3246	20	106	120	MAST_Combat	0.707329	-0.0268455
	3246	20	106	120	GLM_tweedie	0.0593137	0.854604
	3246	20	106	120	GLMM_tweedie	0.0308823	0.877566
	3246	20	106	120	GEE1	0.0647059	0.85202
	3246	20	106	120	Pseudobulk_mean	0.0284314	0.919267
	3246	20	106	120	Pseudobulk_sum	0.34951	0.652838
	3246	20	106	120	Monocle	0.185294	0.832816
	3246	20	106	120	ROTS	0.229412	0.751393
	8492	20	107	111	MAST	0.306411	0.337479
	8492	20	107	111	MAST_RE	0.0439172	0.625019
	8492	20	107	111	MAST_Combat	0.693491	-0.0071932
	8492	20	107	111	GLM_tweedie	0.0589116	0.867747
	8492	20	107	111	GLMM_tweedie	0.0284573	0.895323
	8492	20	107	111	GEE1	0.0634049	0.863904
	8492	20	107	111	Pseudobulk_mean	0.0229656	0.928965
	8492	20	107	111	Pseudobulk_sum	0.0604094	0.897715
	8492	20	107	111	Monocle	0.197703	0.821025
	8492	20	107	111	ROTS	0.248627	0.747946
	8620	20	108	204	MAST	0.344538	0.246075
	8620	20	108	204	MAST_RE	0.0484429	0.575218
	8620	20	108	204	MAST_Combat	0.737288	-0.175108
	8620	20	108	204	GLM_tweedie	0.0737826	0.859874
	8620	20	108	204	GLMM_tweedie	0.0319724	0.896751
	8620	20	108	204	GEE1	0.059518	0.876483
	8620	20	108	204	Pseudobulk_mean	0.025578	0.929978
	8620	20	108	204	Pseudobulk_sum	0.999508	-0.121272
	8620	20	108	204	Monocle	0.208067	0.811476
	8620	20	108	204	ROTS	0.272996	0.732796
	4140	20	109	216	MAST	0.350921	0.262109
	4140	20	109	216	MAST_RE	0.0537581	0.586235
	4140	20	109	216	MAST_Combat	0.733434	-0.137129
	4140	20	109	216	GLM_tweedie	0.0746785	0.861008
	4140	20	109	216	GLMM_tweedie	0.0341246	0.896145
	4140	20	109	216	GEE1	0.0687438	0.86945
	4140	20	109	216	Pseudobulk_mean	0.0232443	0.936613
	4140	20	109	216	Pseudobulk_sum	0.999011	-0.1207
	4140	20	109	216	Monocle	0.255193	0.775411
	4140	20	109	216	ROTS	0.297725	0.713049
	2232	20	118	291	MAST	0.366351	0.226703
	2232	20	118	291	MAST_RE	0.0542559	0.576402
	2232	20	118	291	MAST_Combat	0.725855	-0.167437
	2232	20	118	291	GLM_tweedie	0.0803747	0.849017
	2232	20	118	291	GLMM_tweedie	0.0325444	0.890423
	2232	20	118	291	GEE1	0.0650888	0.864254
	2232	20	118	291	Pseudobulk_mean	0.0221894	0.929239
	2232	20	118	291	Pseudobulk_sum	1	-0.145333
	2232	20	118	291	Monocle	0.240138	0.785942
	2232	20	118	291	ROTS	0.290927	0.721408
	3010	20	120	104	MAST	0.288471	0.364467
	3010	20	120	104	MAST_RE	0.0544285	0.619415
	3010	20	120	104	MAST_Combat	0.679	0.0106316
	3010	20	120	104	GLM_tweedie	0.0714635	0.8477
	3010	20	120	104	GLMM_tweedie	0.0327949	0.881387
	3010	20	120	104	GEE1	0.0690161	0.855078
	3010	20	120	104	Pseudobulk_mean	0.0249633	0.935092
	3010	20	120	104	Pseudobulk_sum	0.565835	0.49032
	3010	20	120	104	Monocle	0.188938	0.828189
	3010	20	120	104	ROTS	0.241801	0.755118
	2381	20	120	301	MAST	0.357609	0.25853
	2381	20	120	301	MAST_RE	0.050226	0.59211
	2381	20	120	301	MAST_Combat	0.74001	-0.150696
	2381	20	120	301	GLM_tweedie	0.0732802	0.864432
	2381	20	120	301	GLMM_tweedie	0.0259222	0.904699
	2381	20	120	301	GEE1	0.050349	0.887699
	2381	20	120	301	Pseudobulk_mean	0.0214357	0.937019
	2381	20	120	301	Pseudobulk_sum	1	-0.142221
	2381	20	120	301	Monocle	0.239282	0.78857
	2381	20	120	301	ROTS	0.295115	0.717186
	5720	20	133	260	MAST	0.356191	0.239051
	5720	20	133	260	MAST_RE	0.050814	0.576213
	5720	20	133	260	MAST_Combat	0.730387	-0.150453
	5720	20	133	260	GLM_tweedie	0.0705191	0.863333
	5720	20	133	260	GLMM_tweedie	0.0298727	0.900063
	5720	20	133	260	GEE1	0.0582762	0.875211
	5720	20	133	260	Pseudobulk_mean	0.0230166	0.933149
	5720	20	133	260	Pseudobulk_sum	0.99951	-0.12007
	5720	20	133	260	Monocle	0.246327	0.779958
	5720	20	133	260	ROTS	0.297747	0.714846
	9272	20	146	84	MAST	0.2889	0.361958
	9272	20	146	84	MAST_RE	0.0574827	0.616308
	9272	20	146	84	MAST_Combat	0.692846	0.0205295
	9272	20	146	84	GLM_tweedie	0.0603237	0.860436
	9272	20	146	84	GLMM_tweedie	0.0279549	0.891573
	9272	20	146	84	GEE1	0.0598332	0.872537
	9272	20	146	84	Pseudobulk_mean	0.0372732	0.924135
	9272	20	146	84	Pseudobulk_sum	0.995586	-0.0909285
	9272	20	146	84	Monocle	0.199608	0.817416
	9272	20	146	84	ROTS	0.245218	0.74775
	869	20	148	287	MAST	0.405156	0.203199
	869	20	148	287	MAST_RE	0.0544482	0.583444
	869	20	148	287	MAST_Combat	0.756876	-0.181708
	869	20	148	287	GLM_tweedie	0.0830918	0.862651
	869	20	148	287	GLMM_tweedie	0.0357488	0.904437
	869	20	148	287	GEE1	0.0623188	0.881174
	869	20	148	287	Pseudobulk_mean	0.0193237	0.941551
	869	20	148	287	Pseudobulk_sum	1	-0.105626
	869	20	148	287	Monocle	0.272464	0.760779
	869	20	148	287	ROTS	0.326087	0.699182
	9014	20	150	300	MAST	0.396291	0.199044
	9014	20	150	300	MAST_RE	0.0522206	0.574571
	9014	20	150	300	MAST_Combat	0.774225	-0.216933
	9014	20	150	300	GLM_tweedie	0.0920543	0.839223
	9014	20	150	300	GLMM_tweedie	0.0348837	0.888487
	9014	20	150	300	GEE1	0.0610465	0.866288
	9014	20	150	300	Pseudobulk_mean	0.0208333	0.926754
	9014	20	150	300	Pseudobulk_sum	1	-0.118338
	9014	20	150	300	Monocle	0.283915	0.74995
	9014	20	150	300	ROTS	0.336725	0.679955
	2354	20	155	93	MAST	0.308073	0.361843
	2354	20	155	93	MAST_RE	0.0539871	0.635764
	2354	20	155	93	MAST_Combat	0.671664	0.0294636
	2354	20	155	93	GLM_tweedie	0.0681372	0.852183
	2354	20	155	93	GLMM_tweedie	0.0313725	0.886007
	2354	20	155	93	GEE1	0.0720588	0.859947
	2354	20	155	93	Pseudobulk_mean	0.0259804	0.932978
	2354	20	155	93	Pseudobulk_sum	0.995588	-0.102365
	2354	20	155	93	Monocle	0.216667	0.802703
	2354	20	155	93	ROTS	0.271569	0.71112
	3511	20	161	231	MAST	0.383422	0.248348
	3511	20	161	231	MAST_RE	0.0533204	0.60434
	3511	20	161	231	MAST_Combat	0.740559	-0.071871
	3511	20	161	231	GLM_tweedie	0.0889851	0.854126
	3511	20	161	231	GLMM_tweedie	0.038961	0.900798
	3511	20	161	231	GEE1	0.0683021	0.875655
	3511	20	161	231	Pseudobulk_mean	0.023569	0.934413
	3511	20	161	231	Pseudobulk_sum	0.984608	-0.0242662
	3511	20	161	231	Monocle	0.260702	0.769763
	3511	20	161	231	ROTS	0.326118	0.689919
	8717	20	164	254	MAST	0.395157	0.228969
	8717	20	164	254	MAST_RE	0.0503632	0.60192
	8717	20	164	254	MAST_Combat	0.771723	-0.139897
	8717	20	164	254	GLM_tweedie	0.0934356	0.854503
	8717	20	164	254	GLMM_tweedie	0.03977	0.902465
	8717	20	164	254	GEE1	0.0661236	0.881876
	8717	20	164	254	Pseudobulk_mean	0.0287494	0.930915
	8717	20	164	254	Pseudobulk_sum	0.998083	-0.0925139
	8717	20	164	254	Monocle	0.275515	0.758594
	8717	20	164	254	ROTS	0.332535	0.689682
	8666	20	169	120	MAST	0.338228	0.31613
	8666	20	169	120	MAST_RE	0.0494371	0.629399
	8666	20	169	120	MAST_Combat	0.703117	-0.0208455
	8666	20	169	120	GLM_tweedie	0.0664081	0.86507
	8666	20	169	120	GLMM_tweedie	0.0295686	0.897911
	8666	20	169	120	GEE1	0.0673776	0.868293
	8666	20	169	120	Pseudobulk_mean	0.0247213	0.932969
	8666	20	169	120	Pseudobulk_sum	0.977218	0.0120479
	8666	20	169	120	Monocle	0.216675	0.803713
	8666	20	169	120	ROTS	0.283083	0.725391
	7897	20	169	286	MAST	0.388889	0.226588
	7897	20	169	286	MAST_RE	0.0456906	0.59517
	7897	20	169	286	MAST_Combat	0.753403	-0.126669
	7897	20	169	286	GLM_tweedie	0.0899225	0.853614
	7897	20	169	286	GLMM_tweedie	0.0397933	0.897104
	7897	20	169	286	GEE1	0.0599483	0.883074
	7897	20	169	286	Pseudobulk_mean	0.0206718	0.932667
	7897	20	169	286	Pseudobulk_sum	1	-0.113097
	7897	20	169	286	Monocle	0.290956	0.749751
	7897	20	169	286	ROTS	0.319897	0.705719
	4185	20	169	78	MAST	0.273669	0.405123
	4185	20	169	78	MAST_RE	0.0517751	0.647178
	4185	20	169	78	MAST_Combat	0.688183	0.0666899
	4185	20	169	78	GLM_tweedie	0.0669599	0.848896
	4185	20	169	78	GLMM_tweedie	0.030303	0.882092
	4185	20	169	78	GEE1	0.0654937	0.860038
	4185	20	169	78	Pseudobulk_mean	0.0234604	0.932361
	4185	20	169	78	Pseudobulk_sum	1	-0.174818
	4185	20	169	78	Monocle	0.186706	0.830205
	4185	20	169	78	ROTS	0.238025	0.759135
	238	20	179	172	MAST	0.378012	0.247984
	238	20	179	172	MAST_RE	0.0512305	0.601479
	238	20	179	172	MAST_Combat	0.751903	-0.0956757
	238	20	179	172	GLM_tweedie	0.0933134	0.847078
	238	20	179	172	GLMM_tweedie	0.0324351	0.902234
	238	20	179	172	GEE1	0.0683633	0.871822
	238	20	179	172	Pseudobulk_mean	0.0224551	0.936183
	238	20	179	172	Pseudobulk_sum	0.0444112	0.919173
	238	20	179	172	Monocle	0.26497	0.764239
	238	20	179	172	ROTS	0.315369	0.705637
	2851	20	182	216	MAST	0.419851	0.195346
	2851	20	182	216	MAST_RE	0.0506204	0.590971
	2851	20	182	216	MAST_Combat	0.789474	-0.169713
	2851	20	182	216	GLM_tweedie	0.0892505	0.855539
	2851	20	182	216	GLMM_tweedie	0.0419132	0.894569
	2851	20	182	216	GEE1	0.0788955	0.867571
	2851	20	182	216	Pseudobulk_mean	0.0251479	0.931088
	2851	20	182	216	Pseudobulk_sum	0.817061	0.285736
	2851	20	182	216	Monocle	0.269231	0.766517
	2851	20	182	216	ROTS	0.341716	0.678989
	3323	20	183	183	MAST	0.375439	0.272874
	3323	20	183	183	MAST_RE	0.0506266	0.619419
	3323	20	183	183	MAST_Combat	0.751773	-0.0756422
	3323	20	183	183	GLM_tweedie	0.0809737	0.852097
	3323	20	183	183	GLMM_tweedie	0.0312966	0.89518
	3323	20	183	183	GEE1	0.0571287	0.875838
	3323	20	183	183	Pseudobulk_mean	0.0218579	0.933739
	3323	20	183	183	Pseudobulk_sum	0.0784898	0.88767
	3323	20	183	183	Monocle	0.249379	0.779723
	3323	20	183	183	ROTS	0.321411	0.685198
	5087	20	184	211	MAST	0.388916	0.244593
	5087	20	184	211	MAST_RE	0.047996	0.603935
	5087	20	184	211	MAST_Combat	0.756608	-0.129075
	5087	20	184	211	GLM_tweedie	0.0945813	0.859255
	5087	20	184	211	GLMM_tweedie	0.0408867	0.90062
	5087	20	184	211	GEE1	0.0689655	0.882678
	5087	20	184	211	Pseudobulk_mean	0.0226601	0.938782
	5087	20	184	211	Pseudobulk_sum	0.346798	0.669981
	5087	20	184	211	Monocle	0.268966	0.764519
	5087	20	184	211	ROTS	0.324631	0.695983
	5218	20	187	352	MAST	0.429345	0.192995
	5218	20	187	352	MAST_RE	0.0487445	0.602158
	5218	20	187	352	MAST_Combat	0.756328	-0.126972
	5218	20	187	352	GLM_tweedie	0.108174	0.840824
	5218	20	187	352	GLMM_tweedie	0.0455213	0.897049
	5218	20	187	352	GEE1	0.0714635	0.878014
	5218	20	187	352	Pseudobulk_mean	0.021537	0.937329
	5218	20	187	352	Pseudobulk_sum	1	-0.107752
	5218	20	187	352	Monocle	0.302986	0.734084
	5218	20	187	352	ROTS	0.352423	0.678334
	1291	20	192	67	MAST	0.264179	0.441293
	1291	20	192	67	MAST_RE	0.0517413	0.668951
	1291	20	192	67	MAST_Combat	0.657749	0.139719
	1291	20	192	67	GLM_tweedie	0.0587945	0.831594
	1291	20	192	67	GLMM_tweedie	0.034585	0.852897
	1291	20	192	67	GEE1	0.0701581	0.83985
	1291	20	192	67	Pseudobulk_mean	0.034585	0.916118
	1291	20	192	67	Pseudobulk_sum	0.999506	-0.278427
	1291	20	192	67	Monocle	0.181324	0.832613
	1291	20	192	67	ROTS	0.23419	0.747011
	3121	20	217	78	MAST	0.272819	0.408472
	3121	20	217	78	MAST_RE	0.0400609	0.662328
	3121	20	217	78	MAST_Combat	0.707842	0.065656
	3121	20	217	78	GLM_tweedie	0.052393	0.857958
	3121	20	217	78	GLMM_tweedie	0.0287154	0.874966
	3121	20	217	78	GEE1	0.0619647	0.859147
	3121	20	217	78	Pseudobulk_mean	0.0201511	0.929279
	3121	20	217	78	Pseudobulk_sum	1	-0.261301
	3121	20	217	78	Monocle	0.190428	0.826769
	3121	20	217	78	ROTS	0.23728	0.749864
	4646	20	234	161	MAST	0.389985	0.269413
	4646	20	234	161	MAST_RE	0.0571573	0.621323
	4646	20	234	161	MAST_Combat	0.760836	-0.0713252
	4646	20	234	161	GLM_tweedie	0.0868038	0.850936
	4646	20	234	161	GLMM_tweedie	0.0386352	0.893204
	4646	20	234	161	GEE1	0.0672353	0.872441
	4646	20	234	161	Pseudobulk_mean	0.0230808	0.931578
	4646	20	234	161	Pseudobulk_sum	0.990467	-0.0687363
	4646	20	234	161	Monocle	0.258404	0.772954
	4646	20	234	161	ROTS	0.335173	0.690216
	4578	20	240	129	MAST	0.34995	0.335341
	4578	20	240	129	MAST_RE	0.0508475	0.651674
	4578	20	240	129	MAST_Combat	0.726815	0.0257047
	4578	20	240	129	GLM_tweedie	0.0802377	0.8627
	4578	20	240	129	GLMM_tweedie	0.0371471	0.901061
	4578	20	240	129	GEE1	0.0624071	0.884456
	4578	20	240	129	Pseudobulk_mean	0.0183259	0.943
	4578	20	240	129	Pseudobulk_sum	0.999505	-0.1399
	4578	20	240	129	Monocle	0.238732	0.786625
	4578	20	240	129	ROTS	0.304111	0.71358
	4347	20	245	103	MAST	0.327533	0.353908
	4347	20	245	103	MAST_RE	0.0573183	0.640695
	4347	20	245	103	MAST_Combat	0.743523	0.0245444
	4347	20	245	103	GLM_tweedie	0.0797359	0.835774
	4347	20	245	103	GLMM_tweedie	0.0370747	0.873599
	4347	20	245	103	GEE1	0.0700863	0.853612
	4347	20	245	103	Pseudobulk_mean	0.0228542	0.931451
	4347	20	245	103	Pseudobulk_sum	0.999492	-0.209661
	4347	20	245	103	Monocle	0.239208	0.78602
	4347	20	245	103	ROTS	0.281361	0.724125
	1431	20	248	304	MAST	0.466869	0.159674
	1431	20	248	304	MAST_RE	0.0561457	0.592494
	1431	20	248	304	MAST_Combat	0.788725	-0.162737
	1431	20	248	304	GLM_tweedie	0.105131	0.844255
	1431	20	248	304	GLMM_tweedie	0.0487928	0.892754
	1431	20	248	304	GEE1	0.0684105	0.878818
	1431	20	248	304	Pseudobulk_mean	0.0251509	0.929661
	1431	20	248	304	Pseudobulk_sum	0.733903	0.352735
	1431	20	248	304	Monocle	0.320926	0.726366
	1431	20	248	304	ROTS	0.386318	0.651847
	9423	20	256	203	MAST	0.406052	0.24873
	9423	20	256	203	MAST_RE	0.0556369	0.621993
	9423	20	256	203	MAST_Combat	0.768664	-0.100975
	9423	20	256	203	GLM_tweedie	0.107022	0.838193
	9423	20	256	203	GLMM_tweedie	0.040678	0.895937
	9423	20	256	203	GEE1	0.0658596	0.877162
	9423	20	256	203	Pseudobulk_mean	0.0193705	0.937959
	9423	20	256	203	Pseudobulk_sum	0.892978	0.188057
	9423	20	256	203	Monocle	0.309927	0.723316
	9423	20	256	203	ROTS	0.341889	0.678722
	2038	20	258	266	MAST	0.410169	0.228136
	2038	20	258	266	MAST_RE	0.0382567	0.627666
	2038	20	258	266	MAST_Combat	0.788499	-0.113755
	2038	20	258	266	GLM_tweedie	0.0827719	0.866274
	2038	20	258	266	GLMM_tweedie	0.0274302	0.915666
	2038	20	258	266	GEE1	0.0534167	0.897074
	2038	20	258	266	Pseudobulk_mean	0.0153994	0.941404
	2038	20	258	266	Pseudobulk_sum	0.0803657	0.886039
	2038	20	258	266	Monocle	0.294514	0.741061
	2038	20	258	266	ROTS	0.346006	0.684082
	6770	20	258	49	MAST	0.237599	0.476871
	6770	20	258	49	MAST_RE	0.0461081	0.684794
	6770	20	258	49	MAST_Combat	0.628984	0.128383
	6770	20	258	49	GLM_tweedie	0.0412574	0.831251
	6770	20	258	49	GLMM_tweedie	0.0201375	0.850224
	6770	20	258	49	GEE1	0.0717092	0.829213
	6770	20	258	49	Pseudobulk_mean	0.0324165	0.913673
	6770	20	258	49	Pseudobulk_sum	1	-0.2942
	6770	20	258	49	Monocle	0.164538	0.844672
	6770	20	258	49	ROTS	0.209234	0.765529
	6802	20	269	125	MAST	0.35102	0.312352
	6802	20	269	125	MAST_RE	0.047449	0.634782
	6802	20	269	125	MAST_Combat	0.734262	0.00605218
	6802	20	269	125	GLM_tweedie	0.0780933	0.854453
	6802	20	269	125	GLMM_tweedie	0.0309331	0.896759
	6802	20	269	125	GEE1	0.0623732	0.875539
	6802	20	269	125	Pseudobulk_mean	0.0243408	0.931631
	6802	20	269	125	Pseudobulk_sum	1	-0.176776
	6802	20	269	125	Monocle	0.240365	0.785284
	6802	20	269	125	ROTS	0.296653	0.716064
	2988	20	280	158	MAST	0.387207	0.269462
	2988	20	280	158	MAST_RE	0.0551758	0.622939
	2988	20	280	158	MAST_Combat	0.763923	-0.0514813
	2988	20	280	158	GLM_tweedie	0.0901163	0.842308
	2988	20	280	158	GLMM_tweedie	0.0387597	0.885575
	2988	20	280	158	GEE1	0.0717054	0.860463
	2988	20	280	158	Pseudobulk_mean	0.0208333	0.932527
	2988	20	280	158	Pseudobulk_sum	0.999516	-0.1409
	2988	20	280	158	Monocle	0.266957	0.764216
	2988	20	280	158	ROTS	0.329942	0.692342
	453	20	283	168	MAST	0.406863	0.288703
	453	20	283	168	MAST_RE	0.0568627	0.653812
	453	20	283	168	MAST_Combat	0.788299	-0.065119
	453	20	283	168	GLM_tweedie	0.0920156	0.84904
	453	20	283	168	GLMM_tweedie	0.0374878	0.899246
	453	20	283	168	GEE1	0.0618306	0.880885
	453	20	283	168	Pseudobulk_mean	0.0253165	0.936573
	453	20	283	168	Pseudobulk_sum	0.999513	-0.12318
	453	20	283	168	Monocle	0.290166	0.744307
	453	20	283	168	ROTS	0.332522	0.690829
	8255	20	283	71	MAST	0.308521	0.405334
	8255	20	283	71	MAST_RE	0.0626836	0.667128
	8255	20	283	71	MAST_Combat	0.675917	0.135009
	8255	20	283	71	GLM_tweedie	0.0729572	0.846573
	8255	20	283	71	GLMM_tweedie	0.030642	0.884758
	8255	20	283	71	GEE1	0.0661479	0.858507
	8255	20	283	71	Pseudobulk_mean	0.0321012	0.925238
	8255	20	283	71	Pseudobulk_sum	1	-0.312762
	8255	20	283	71	Monocle	0.200875	0.814512
	8255	20	283	71	ROTS	0.248054	0.731928
	1367	20	312	82	MAST	0.317098	0.395293
	1367	20	312	82	MAST_RE	0.0436327	0.683921
	1367	20	312	82	MAST_Combat	0.712012	0.0889664
	1367	20	312	82	GLM_tweedie	0.061747	0.841144
	1367	20	312	82	GLMM_tweedie	0.0261044	0.872256
	1367	20	312	82	GEE1	0.064257	0.85208
	1367	20	312	82	Pseudobulk_mean	0.0230924	0.925637
	1367	20	312	82	Pseudobulk_sum	1	-0.313635
	1367	20	312	82	Monocle	0.218876	0.79823
	1367	20	312	82	ROTS	0.268072	0.726511
	5567	20	329	219	MAST	0.443564	0.214519
	5567	20	329	219	MAST_RE	0.0584158	0.620619
	5567	20	329	219	MAST_Combat	0.793347	-0.0855079
	5567	20	329	219	GLM_tweedie	0.106016	0.844927
	5567	20	329	219	GLMM_tweedie	0.0424063	0.901071
	5567	20	329	219	GEE1	0.0670611	0.883749
	5567	20	329	219	Pseudobulk_mean	0.0221894	0.936396
	5567	20	329	219	Pseudobulk_sum	0.997041	-0.0796359
	5567	20	329	219	Monocle	0.31213	0.726187
	5567	20	329	219	ROTS	0.368343	0.658646
	3656	20	337	154	MAST	0.403974	0.291448
	3656	20	337	154	MAST_RE	0.0525071	0.662067
	3656	20	337	154	MAST_Combat	0.779895	-0.0127161
	3656	20	337	154	GLM_tweedie	0.0885539	0.848974
	3656	20	337	154	GLMM_tweedie	0.0372115	0.896688
	3656	20	337	154	GEE1	0.0617051	0.876269
	3656	20	337	154	Pseudobulk_mean	0.0164861	0.936283
	3656	20	337	154	Pseudobulk_sum	1	-0.173034
	3656	20	337	154	Monocle	0.26943	0.758254
	3656	20	337	154	ROTS	0.31983	0.692775
	3185	20	338	85	MAST	0.304609	0.410913
	3185	20	338	85	MAST_RE	0.0531062	0.67773
	3185	20	338	85	MAST_Combat	0.700051	0.0940284
	3185	20	338	85	GLM_tweedie	0.0675273	0.848477
	3185	20	338	85	GLMM_tweedie	0.0278054	0.883067
	3185	20	338	85	GEE1	0.0640516	0.858051
	3185	20	338	85	Pseudobulk_mean	0.0203575	0.927352
	3185	20	338	85	Pseudobulk_sum	1	-0.306493
	3185	20	338	85	Monocle	0.211519	0.806876
	3185	20	338	85	ROTS	0.252234	0.743089
	4814	20	490	293	MAST	0.492292	0.205171
	4814	20	490	293	MAST_RE	0.0467429	0.663701
	4814	20	490	293	MAST_Combat	0.810095	-0.0513184
	4814	20	490	293	GLM_tweedie	0.118636	0.843426
	4814	20	490	293	GLMM_tweedie	0.0400396	0.910035
	4814	20	490	293	GEE1	0.0538804	0.899995
	4814	20	490	293	Pseudobulk_mean	0.0133465	0.940285
	4814	20	490	293	Pseudobulk_sum	1	-0.10816
	4814	20	490	293	Monocle	0.357884	0.693535
	4814	20	490	293	ROTS	0.402373	0.643158
	4583	20	62	168	MAST	0.266801	0.31282
	4583	20	62	168	MAST_RE	0.0530571	0.555627
	4583	20	62	168	MAST_Combat	0.668545	-0.0777467
	4583	20	62	168	GLM_tweedie	0.0639041	0.849618
	4583	20	62	168	GLMM_tweedie	0.0334498	0.877353
	4583	20	62	168	GEE1	0.0668997	0.850793
	4583	20	62	168	Pseudobulk_mean	0.0259611	0.932678
	4583	20	62	168	Pseudobulk_sum	1	-0.179975
	4583	20	62	168	Monocle	0.176236	0.839071
	4583	20	62	168	ROTS	0.227159	0.74502
	3327	20	64	190	MAST	0.253266	0.344798
	3327	20	64	190	MAST_RE	0.0442211	0.582735
	3327	20	64	190	MAST_Combat	0.688199	-0.105594
	3327	20	64	190	GLM_tweedie	0.0566038	0.854842
	3327	20	64	190	GLMM_tweedie	0.0268123	0.882373
	3327	20	64	190	GEE1	0.0585899	0.856054
	3327	20	64	190	Pseudobulk_mean	0.0287984	0.926719
	3327	20	64	190	Pseudobulk_sum	1	-0.181779
	3327	20	64	190	Monocle	0.159384	0.85266
	3327	20	64	190	ROTS	0.200596	0.790016
	2304	20	66	239	MAST	0.277834	0.293799
	2304	20	66	239	MAST_RE	0.0475708	0.555566
	2304	20	66	239	MAST_Combat	0.654397	-0.133439
	2304	20	66	239	GLM_tweedie	0.055	0.869897
	2304	20	66	239	GLMM_tweedie	0.0225	0.897354
	2304	20	66	239	GEE1	0.064	0.861664
	2304	20	66	239	Pseudobulk_mean	0.0295	0.929677
	2304	20	66	239	Pseudobulk_sum	1	-0.196141
	2304	20	66	239	Monocle	0.186	0.828147
	2304	20	66	239	ROTS	0.2385	0.758946
	8847	20	73	302	MAST	0.291953	0.259996
	8847	20	73	302	MAST_RE	0.0608141	0.52519
	8847	20	73	302	MAST_Combat	0.706614	-0.176663
	8847	20	73	302	GLM_tweedie	0.0559883	0.872382
	8847	20	73	302	GLMM_tweedie	0.0238559	0.899438
	8847	20	73	302	GEE1	0.0564752	0.873273
	8847	20	73	302	Pseudobulk_mean	0.0321324	0.924508
	8847	20	73	302	Pseudobulk_sum	1	-0.186055
	8847	20	73	302	Monocle	0.203992	0.814391
	8847	20	73	302	ROTS	0.252678	0.747101
	9614	20	81	263	MAST	0.329341	0.245443
	9614	20	81	263	MAST_RE	0.0543912	0.554048
	9614	20	81	263	MAST_Combat	0.720743	-0.180157
	9614	20	81	263	GLM_tweedie	0.0707571	0.853879
	9614	20	81	263	GLMM_tweedie	0.0351311	0.884973
	9614	20	81	263	GEE1	0.0712519	0.852463
	9614	20	81	263	Pseudobulk_mean	0.0262246	0.930441
	9614	20	81	263	Pseudobulk_sum	1	-0.186572
	9614	20	81	263	Monocle	0.210787	0.810264
	9614	20	81	263	ROTS	0.270658	0.741151
	8542	20	85	146	MAST	0.29015	0.322755
	8542	20	85	146	MAST_RE	0.0504609	0.592294
	8542	20	85	146	MAST_Combat	0.693026	-0.0665963
	8542	20	85	146	GLM_tweedie	0.0626204	0.853788
	8542	20	85	146	GLMM_tweedie	0.026975	0.887027
	8542	20	85	146	GEE1	0.0631021	0.855124
	8542	20	85	146	Pseudobulk_mean	0.0250482	0.932722
	8542	20	85	146	Pseudobulk_sum	0.99422	-0.10012
	8542	20	85	146	Monocle	0.190751	0.824491
	8542	20	85	146	ROTS	0.235549	0.750705
	7669	20	88	124	MAST	0.272549	0.364155
	7669	20	88	124	MAST_RE	0.0504902	0.610457
	7669	20	88	124	MAST_Combat	0.709037	-0.0577309
	7669	20	88	124	GLM_tweedie	0.0611947	0.85486
	7669	20	88	124	GLMM_tweedie	0.0291404	0.8855
	7669	20	88	124	GEE1	0.0616804	0.859786
	7669	20	88	124	Pseudobulk_mean	0.0257407	0.932478
	7669	20	88	124	Pseudobulk_sum	0.953375	0.0578667
	7669	20	88	124	Monocle	0.187955	0.827791
	7669	20	88	124	ROTS	0.230695	0.764738
	4003	20	88	95	MAST	0.249365	0.38334
	4003	20	88	95	MAST_RE	0.0569106	0.597958
	4003	20	88	95	MAST_Combat	0.690525	-0.0282742
	4003	20	88	95	GLM_tweedie	0.0529234	0.855576
	4003	20	88	95	GLMM_tweedie	0.0287298	0.873368
	4003	20	88	95	GEE1	0.0640121	0.85151
	4003	20	88	95	Pseudobulk_mean	0.0277218	0.928536
	4003	20	88	95	Pseudobulk_sum	0.0897177	0.874882
	4003	20	88	95	Monocle	0.155242	0.856611
	4003	20	88	95	ROTS	0.200101	0.791363
	4902	20	97	114	MAST	0.274682	0.365768
	4902	20	97	114	MAST_RE	0.0537634	0.609136
	4902	20	97	114	MAST_Combat	0.693908	-0.0182497
	4902	20	97	114	GLM_tweedie	0.0588521	0.844802
	4902	20	97	114	GLMM_tweedie	0.0272374	0.87365
	4902	20	97	114	GEE1	0.0632296	0.847585
	4902	20	97	114	Pseudobulk_mean	0.0228599	0.932614
	4902	20	97	114	Pseudobulk_sum	0.652237	0.422156
	4902	20	97	114	Monocle	0.18142	0.832407
	4902	20	97	114	ROTS	0.227626	0.764849
	400	20	103	141	MAST	0.276938	0.349136
	400	20	103	141	MAST_RE	0.0419308	0.613982
	400	20	103	141	MAST_Combat	0.699207	-0.0588915
	400	20	103	141	GLM_tweedie	0.0576271	0.870768
	400	20	103	141	GLMM_tweedie	0.0266344	0.898707
	400	20	103	141	GEE1	0.061017	0.872522
	400	20	103	141	Pseudobulk_mean	0.0256659	0.933797
	400	20	103	141	Pseudobulk_sum	0.946731	0.110808
	400	20	103	141	Monocle	0.195157	0.821077
	400	20	103	141	ROTS	0.240678	0.756439
	3246	20	106	120	MAST	0.277311	0.365438
	3246	20	106	120	MAST_RE	0.0528917	0.611889
	3246	20	106	120	MAST_Combat	0.707329	-0.0268455
	3246	20	106	120	GLM_tweedie	0.0593137	0.854604
	3246	20	106	120	GLMM_tweedie	0.0308823	0.877566
	3246	20	106	120	GEE1	0.0647059	0.85202
	3246	20	106	120	Pseudobulk_mean	0.0284314	0.919267
	3246	20	106	120	Pseudobulk_sum	0.34951	0.652838
	3246	20	106	120	Monocle	0.185294	0.832816
	3246	20	106	120	ROTS	0.229412	0.751393
	8492	20	107	111	MAST	0.306411	0.337479
	8492	20	107	111	MAST_RE	0.0439172	0.625019
	8492	20	107	111	MAST_Combat	0.693491	-0.0071932
	8492	20	107	111	GLM_tweedie	0.0589116	0.867747
	8492	20	107	111	GLMM_tweedie	0.0284573	0.895323
	8492	20	107	111	GEE1	0.0634049	0.863904
	8492	20	107	111	Pseudobulk_mean	0.0229656	0.928965
	8492	20	107	111	Pseudobulk_sum	0.0604094	0.897715
	8492	20	107	111	Monocle	0.197703	0.821025
	8492	20	107	111	ROTS	0.248627	0.747946
	8620	20	108	204	MAST	0.344538	0.246075
	8620	20	108	204	MAST_RE	0.0484429	0.575218
	8620	20	108	204	MAST_Combat	0.737288	-0.175108
	8620	20	108	204	GLM_tweedie	0.0737826	0.859874
	8620	20	108	204	GLMM_tweedie	0.0319724	0.896751
	8620	20	108	204	GEE1	0.059518	0.876483
	8620	20	108	204	Pseudobulk_mean	0.025578	0.929978
	8620	20	108	204	Pseudobulk_sum	0.999508	-0.121272
	8620	20	108	204	Monocle	0.208067	0.811476
	8620	20	108	204	ROTS	0.272996	0.732796
	4140	20	109	216	MAST	0.350921	0.262109
	4140	20	109	216	MAST_RE	0.0537581	0.586235
	4140	20	109	216	MAST_Combat	0.733434	-0.137129
	4140	20	109	216	GLM_tweedie	0.0746785	0.861008
	4140	20	109	216	GLMM_tweedie	0.0341246	0.896145
	4140	20	109	216	GEE1	0.0687438	0.86945
	4140	20	109	216	Pseudobulk_mean	0.0232443	0.936613
	4140	20	109	216	Pseudobulk_sum	0.999011	-0.1207
	4140	20	109	216	Monocle	0.255193	0.775411
	4140	20	109	216	ROTS	0.297725	0.713049
	2232	20	118	291	MAST	0.366351	0.226703
	2232	20	118	291	MAST_RE	0.0542559	0.576402
	2232	20	118	291	MAST_Combat	0.725855	-0.167437
	2232	20	118	291	GLM_tweedie	0.0803747	0.849017
	2232	20	118	291	GLMM_tweedie	0.0325444	0.890423
	2232	20	118	291	GEE1	0.0650888	0.864254
	2232	20	118	291	Pseudobulk_mean	0.0221894	0.929239
	2232	20	118	291	Pseudobulk_sum	1	-0.145333
	2232	20	118	291	Monocle	0.240138	0.785942
	2232	20	118	291	ROTS	0.290927	0.721408
	3010	20	120	104	MAST	0.288471	0.364467
	3010	20	120	104	MAST_RE	0.0544285	0.619415
	3010	20	120	104	MAST_Combat	0.679	0.0106316
	3010	20	120	104	GLM_tweedie	0.0714635	0.8477
	3010	20	120	104	GLMM_tweedie	0.0327949	0.881387
	3010	20	120	104	GEE1	0.0690161	0.855078
	3010	20	120	104	Pseudobulk_mean	0.0249633	0.935092
	3010	20	120	104	Pseudobulk_sum	0.565835	0.49032
	3010	20	120	104	Monocle	0.188938	0.828189
	3010	20	120	104	ROTS	0.241801	0.755118
	2381	20	120	301	MAST	0.357609	0.25853
	2381	20	120	301	MAST_RE	0.050226	0.59211
	2381	20	120	301	MAST_Combat	0.74001	-0.150696
	2381	20	120	301	GLM_tweedie	0.0732802	0.864432
	2381	20	120	301	GLMM_tweedie	0.0259222	0.904699
	2381	20	120	301	GEE1	0.050349	0.887699
	2381	20	120	301	Pseudobulk_mean	0.0214357	0.937019
	2381	20	120	301	Pseudobulk_sum	1	-0.142221
	2381	20	120	301	Monocle	0.239282	0.78857
	2381	20	120	301	ROTS	0.295115	0.717186
	5720	20	133	260	MAST	0.356191	0.239051
	5720	20	133	260	MAST_RE	0.050814	0.576213
	5720	20	133	260	MAST_Combat	0.730387	-0.150453
	5720	20	133	260	GLM_tweedie	0.0705191	0.863333
	5720	20	133	260	GLMM_tweedie	0.0298727	0.900063
	5720	20	133	260	GEE1	0.0582762	0.875211
	5720	20	133	260	Pseudobulk_mean	0.0230166	0.933149
	5720	20	133	260	Pseudobulk_sum	0.99951	-0.12007
	5720	20	133	260	Monocle	0.246327	0.779958
	5720	20	133	260	ROTS	0.297747	0.714846
	9272	20	146	84	MAST	0.2889	0.361958
	9272	20	146	84	MAST_RE	0.0574827	0.616308
	9272	20	146	84	MAST_Combat	0.692846	0.0205295
	9272	20	146	84	GLM_tweedie	0.0603237	0.860436
	9272	20	146	84	GLMM_tweedie	0.0279549	0.891573
	9272	20	146	84	GEE1	0.0598332	0.872537
	9272	20	146	84	Pseudobulk_mean	0.0372732	0.924135
	9272	20	146	84	Pseudobulk_sum	0.995586	-0.0909285
	9272	20	146	84	Monocle	0.199608	0.817416
	9272	20	146	84	ROTS	0.245218	0.74775
	869	20	148	287	MAST	0.405156	0.203199
	869	20	148	287	MAST_RE	0.0544482	0.583444
	869	20	148	287	MAST_Combat	0.756876	-0.181708
	869	20	148	287	GLM_tweedie	0.0830918	0.862651
	869	20	148	287	GLMM_tweedie	0.0357488	0.904437
	869	20	148	287	GEE1	0.0623188	0.881174
	869	20	148	287	Pseudobulk_mean	0.0193237	0.941551
	869	20	148	287	Pseudobulk_sum	1	-0.105626
	869	20	148	287	Monocle	0.272464	0.760779
	869	20	148	287	ROTS	0.326087	0.699182
	9014	20	150	300	MAST	0.396291	0.199044
	9014	20	150	300	MAST_RE	0.0522206	0.574571
	9014	20	150	300	MAST_Combat	0.774225	-0.216933
	9014	20	150	300	GLM_tweedie	0.0920543	0.839223
	9014	20	150	300	GLMM_tweedie	0.0348837	0.888487
	9014	20	150	300	GEE1	0.0610465	0.866288
	9014	20	150	300	Pseudobulk_mean	0.0208333	0.926754
	9014	20	150	300	Pseudobulk_sum	1	-0.118338
	9014	20	150	300	Monocle	0.283915	0.74995
	9014	20	150	300	ROTS	0.336725	0.679955
	2354	20	155	93	MAST	0.308073	0.361843
	2354	20	155	93	MAST_RE	0.0539871	0.635764
	2354	20	155	93	MAST_Combat	0.671664	0.0294636
	2354	20	155	93	GLM_tweedie	0.0681372	0.852183
	2354	20	155	93	GLMM_tweedie	0.0313725	0.886007
	2354	20	155	93	GEE1	0.0720588	0.859947
	2354	20	155	93	Pseudobulk_mean	0.0259804	0.932978
	2354	20	155	93	Pseudobulk_sum	0.995588	-0.102365
	2354	20	155	93	Monocle	0.216667	0.802703
	2354	20	155	93	ROTS	0.271569	0.71112
	3511	20	161	231	MAST	0.383422	0.248348
	3511	20	161	231	MAST_RE	0.0533204	0.60434
	3511	20	161	231	MAST_Combat	0.740559	-0.071871
	3511	20	161	231	GLM_tweedie	0.0889851	0.854126
	3511	20	161	231	GLMM_tweedie	0.038961	0.900798
	3511	20	161	231	GEE1	0.0683021	0.875655
	3511	20	161	231	Pseudobulk_mean	0.023569	0.934413
	3511	20	161	231	Pseudobulk_sum	0.984608	-0.0242662
	3511	20	161	231	Monocle	0.260702	0.769763
	3511	20	161	231	ROTS	0.326118	0.689919
	8717	20	164	254	MAST	0.395157	0.228969
	8717	20	164	254	MAST_RE	0.0503632	0.60192
	8717	20	164	254	MAST_Combat	0.771723	-0.139897
	8717	20	164	254	GLM_tweedie	0.0934356	0.854503
	8717	20	164	254	GLMM_tweedie	0.03977	0.902465
	8717	20	164	254	GEE1	0.0661236	0.881876
	8717	20	164	254	Pseudobulk_mean	0.0287494	0.930915
	8717	20	164	254	Pseudobulk_sum	0.998083	-0.0925139
	8717	20	164	254	Monocle	0.275515	0.758594
	8717	20	164	254	ROTS	0.332535	0.689682
	8666	20	169	120	MAST	0.338228	0.31613
	8666	20	169	120	MAST_RE	0.0494371	0.629399
	8666	20	169	120	MAST_Combat	0.703117	-0.0208455
	8666	20	169	120	GLM_tweedie	0.0664081	0.86507
	8666	20	169	120	GLMM_tweedie	0.0295686	0.897911
	8666	20	169	120	GEE1	0.0673776	0.868293
	8666	20	169	120	Pseudobulk_mean	0.0247213	0.932969
	8666	20	169	120	Pseudobulk_sum	0.977218	0.0120479
	8666	20	169	120	Monocle	0.216675	0.803713
	8666	20	169	120	ROTS	0.283083	0.725391
	7897	20	169	286	MAST	0.388889	0.226588
	7897	20	169	286	MAST_RE	0.0456906	0.59517
	7897	20	169	286	MAST_Combat	0.753403	-0.126669
	7897	20	169	286	GLM_tweedie	0.0899225	0.853614
	7897	20	169	286	GLMM_tweedie	0.0397933	0.897104
	7897	20	169	286	GEE1	0.0599483	0.883074
	7897	20	169	286	Pseudobulk_mean	0.0206718	0.932667
	7897	20	169	286	Pseudobulk_sum	1	-0.113097
	7897	20	169	286	Monocle	0.290956	0.749751
	7897	20	169	286	ROTS	0.319897	0.705719
	4185	20	169	78	MAST	0.273669	0.405123
	4185	20	169	78	MAST_RE	0.0517751	0.647178
	4185	20	169	78	MAST_Combat	0.688183	0.0666899
	4185	20	169	78	GLM_tweedie	0.0669599	0.848896
	4185	20	169	78	GLMM_tweedie	0.030303	0.882092
	4185	20	169	78	GEE1	0.0654937	0.860038
	4185	20	169	78	Pseudobulk_mean	0.0234604	0.932361
	4185	20	169	78	Pseudobulk_sum	1	-0.174818
	4185	20	169	78	Monocle	0.186706	0.830205
	4185	20	169	78	ROTS	0.238025	0.759135
	238	20	179	172	MAST	0.378012	0.247984
	238	20	179	172	MAST_RE	0.0512305	0.601479
	238	20	179	172	MAST_Combat	0.751903	-0.0956757
	238	20	179	172	GLM_tweedie	0.0933134	0.847078
	238	20	179	172	GLMM_tweedie	0.0324351	0.902234
	238	20	179	172	GEE1	0.0683633	0.871822
	238	20	179	172	Pseudobulk_mean	0.0224551	0.936183
	238	20	179	172	Pseudobulk_sum	0.0444112	0.919173
	238	20	179	172	Monocle	0.26497	0.764239
	238	20	179	172	ROTS	0.315369	0.705637
	2851	20	182	216	MAST	0.419851	0.195346
	2851	20	182	216	MAST_RE	0.0506204	0.590971
	2851	20	182	216	MAST_Combat	0.789474	-0.169713
	2851	20	182	216	GLM_tweedie	0.0892505	0.855539
	2851	20	182	216	GLMM_tweedie	0.0419132	0.894569
	2851	20	182	216	GEE1	0.0788955	0.867571
	2851	20	182	216	Pseudobulk_mean	0.0251479	0.931088
	2851	20	182	216	Pseudobulk_sum	0.817061	0.285736
	2851	20	182	216	Monocle	0.269231	0.766517
	2851	20	182	216	ROTS	0.341716	0.678989
	3323	20	183	183	MAST	0.375439	0.272874
	3323	20	183	183	MAST_RE	0.0506266	0.619419
	3323	20	183	183	MAST_Combat	0.751773	-0.0756422
	3323	20	183	183	GLM_tweedie	0.0809737	0.852097
	3323	20	183	183	GLMM_tweedie	0.0312966	0.89518
	3323	20	183	183	GEE1	0.0571287	0.875838
	3323	20	183	183	Pseudobulk_mean	0.0218579	0.933739
	3323	20	183	183	Pseudobulk_sum	0.0784898	0.88767
	3323	20	183	183	Monocle	0.249379	0.779723
	3323	20	183	183	ROTS	0.321411	0.685198
	5087	20	184	211	MAST	0.388916	0.244593
	5087	20	184	211	MAST_RE	0.047996	0.603935
	5087	20	184	211	MAST_Combat	0.756608	-0.129075
	5087	20	184	211	GLM_tweedie	0.0945813	0.859255
	5087	20	184	211	GLMM_tweedie	0.0408867	0.90062
	5087	20	184	211	GEE1	0.0689655	0.882678
	5087	20	184	211	Pseudobulk_mean	0.0226601	0.938782
	5087	20	184	211	Pseudobulk_sum	0.346798	0.669981
	5087	20	184	211	Monocle	0.268966	0.764519
	5087	20	184	211	ROTS	0.324631	0.695983
	5218	20	187	352	MAST	0.429345	0.192995
	5218	20	187	352	MAST_RE	0.0487445	0.602158
	5218	20	187	352	MAST_Combat	0.756328	-0.126972
	5218	20	187	352	GLM_tweedie	0.108174	0.840824
	5218	20	187	352	GLMM_tweedie	0.0455213	0.897049
	5218	20	187	352	GEE1	0.0714635	0.878014
	5218	20	187	352	Pseudobulk_mean	0.021537	0.937329
	5218	20	187	352	Pseudobulk_sum	1	-0.107752
	5218	20	187	352	Monocle	0.302986	0.734084
	5218	20	187	352	ROTS	0.352423	0.678334
	1291	20	192	67	MAST	0.264179	0.441293
	1291	20	192	67	MAST_RE	0.0517413	0.668951
	1291	20	192	67	MAST_Combat	0.657749	0.139719
	1291	20	192	67	GLM_tweedie	0.0587945	0.831594
	1291	20	192	67	GLMM_tweedie	0.034585	0.852897
	1291	20	192	67	GEE1	0.0701581	0.83985
	1291	20	192	67	Pseudobulk_mean	0.034585	0.916118
	1291	20	192	67	Pseudobulk_sum	0.999506	-0.278427
	1291	20	192	67	Monocle	0.181324	0.832613
	1291	20	192	67	ROTS	0.23419	0.747011
	3121	20	217	78	MAST	0.272819	0.408472
	3121	20	217	78	MAST_RE	0.0400609	0.662328
	3121	20	217	78	MAST_Combat	0.707842	0.065656
	3121	20	217	78	GLM_tweedie	0.052393	0.857958
	3121	20	217	78	GLMM_tweedie	0.0287154	0.874966
	3121	20	217	78	GEE1	0.0619647	0.859147
	3121	20	217	78	Pseudobulk_mean	0.0201511	0.929279
	3121	20	217	78	Pseudobulk_sum	1	-0.261301
	3121	20	217	78	Monocle	0.190428	0.826769
	3121	20	217	78	ROTS	0.23728	0.749864
	4646	20	234	161	MAST	0.389985	0.269413
	4646	20	234	161	MAST_RE	0.0571573	0.621323
	4646	20	234	161	MAST_Combat	0.760836	-0.0713252
	4646	20	234	161	GLM_tweedie	0.0868038	0.850936
	4646	20	234	161	GLMM_tweedie	0.0386352	0.893204
	4646	20	234	161	GEE1	0.0672353	0.872441
	4646	20	234	161	Pseudobulk_mean	0.0230808	0.931578
	4646	20	234	161	Pseudobulk_sum	0.990467	-0.0687363
	4646	20	234	161	Monocle	0.258404	0.772954
	4646	20	234	161	ROTS	0.335173	0.690216
	4578	20	240	129	MAST	0.34995	0.335341
	4578	20	240	129	MAST_RE	0.0508475	0.651674
	4578	20	240	129	MAST_Combat	0.726815	0.0257047
	4578	20	240	129	GLM_tweedie	0.0802377	0.8627
	4578	20	240	129	GLMM_tweedie	0.0371471	0.901061
	4578	20	240	129	GEE1	0.0624071	0.884456
	4578	20	240	129	Pseudobulk_mean	0.0183259	0.943
	4578	20	240	129	Pseudobulk_sum	0.999505	-0.1399
	4578	20	240	129	Monocle	0.238732	0.786625
	4578	20	240	129	ROTS	0.304111	0.71358
	4347	20	245	103	MAST	0.327533	0.353908
	4347	20	245	103	MAST_RE	0.0573183	0.640695
	4347	20	245	103	MAST_Combat	0.743523	0.0245444
	4347	20	245	103	GLM_tweedie	0.0797359	0.835774
	4347	20	245	103	GLMM_tweedie	0.0370747	0.873599
	4347	20	245	103	GEE1	0.0700863	0.853612
	4347	20	245	103	Pseudobulk_mean	0.0228542	0.931451
	4347	20	245	103	Pseudobulk_sum	0.999492	-0.209661
	4347	20	245	103	Monocle	0.239208	0.78602
	4347	20	245	103	ROTS	0.281361	0.724125
	1431	20	248	304	MAST	0.466869	0.159674
	1431	20	248	304	MAST_RE	0.0561457	0.592494
	1431	20	248	304	MAST_Combat	0.788725	-0.162737
	1431	20	248	304	GLM_tweedie	0.105131	0.844255
	1431	20	248	304	GLMM_tweedie	0.0487928	0.892754
	1431	20	248	304	GEE1	0.0684105	0.878818
	1431	20	248	304	Pseudobulk_mean	0.0251509	0.929661
	1431	20	248	304	Pseudobulk_sum	0.733903	0.352735
	1431	20	248	304	Monocle	0.320926	0.726366
	1431	20	248	304	ROTS	0.386318	0.651847
	9423	20	256	203	MAST	0.406052	0.24873
	9423	20	256	203	MAST_RE	0.0556369	0.621993
	9423	20	256	203	MAST_Combat	0.768664	-0.100975
	9423	20	256	203	GLM_tweedie	0.107022	0.838193
	9423	20	256	203	GLMM_tweedie	0.040678	0.895937
	9423	20	256	203	GEE1	0.0658596	0.877162
	9423	20	256	203	Pseudobulk_mean	0.0193705	0.937959
	9423	20	256	203	Pseudobulk_sum	0.892978	0.188057
	9423	20	256	203	Monocle	0.309927	0.723316
	9423	20	256	203	ROTS	0.341889	0.678722
	2038	20	258	266	MAST	0.410169	0.228136
	2038	20	258	266	MAST_RE	0.0382567	0.627666
	2038	20	258	266	MAST_Combat	0.788499	-0.113755
	2038	20	258	266	GLM_tweedie	0.0827719	0.866274
	2038	20	258	266	GLMM_tweedie	0.0274302	0.915666
	2038	20	258	266	GEE1	0.0534167	0.897074
	2038	20	258	266	Pseudobulk_mean	0.0153994	0.941404
	2038	20	258	266	Pseudobulk_sum	0.0803657	0.886039
	2038	20	258	266	Monocle	0.294514	0.741061
	2038	20	258	266	ROTS	0.346006	0.684082
	6770	20	258	49	MAST	0.237599	0.476871
	6770	20	258	49	MAST_RE	0.0461081	0.684794
	6770	20	258	49	MAST_Combat	0.628984	0.128383
	6770	20	258	49	GLM_tweedie	0.0412574	0.831251
	6770	20	258	49	GLMM_tweedie	0.0201375	0.850224
	6770	20	258	49	GEE1	0.0717092	0.829213
	6770	20	258	49	Pseudobulk_mean	0.0324165	0.913673
	6770	20	258	49	Pseudobulk_sum	1	-0.2942
	6770	20	258	49	Monocle	0.164538	0.844672
	6770	20	258	49	ROTS	0.209234	0.765529
	6802	20	269	125	MAST	0.35102	0.312352
	6802	20	269	125	MAST_RE	0.047449	0.634782
	6802	20	269	125	MAST_Combat	0.734262	0.00605218
	6802	20	269	125	GLM_tweedie	0.0780933	0.854453
	6802	20	269	125	GLMM_tweedie	0.0309331	0.896759
	6802	20	269	125	GEE1	0.0623732	0.875539
	6802	20	269	125	Pseudobulk_mean	0.0243408	0.931631
	6802	20	269	125	Pseudobulk_sum	1	-0.176776
	6802	20	269	125	Monocle	0.240365	0.785284
	6802	20	269	125	ROTS	0.296653	0.716064
	2988	20	280	158	MAST	0.387207	0.269462
	2988	20	280	158	MAST_RE	0.0551758	0.622939
	2988	20	280	158	MAST_Combat	0.763923	-0.0514813
	2988	20	280	158	GLM_tweedie	0.0901163	0.842308
	2988	20	280	158	GLMM_tweedie	0.0387597	0.885575
	2988	20	280	158	GEE1	0.0717054	0.860463
	2988	20	280	158	Pseudobulk_mean	0.0208333	0.932527
	2988	20	280	158	Pseudobulk_sum	0.999516	-0.1409
	2988	20	280	158	Monocle	0.266957	0.764216
	2988	20	280	158	ROTS	0.329942	0.692342
	453	20	283	168	MAST	0.406863	0.288703
	453	20	283	168	MAST_RE	0.0568627	0.653812
	453	20	283	168	MAST_Combat	0.788299	-0.065119
	453	20	283	168	GLM_tweedie	0.0920156	0.84904
	453	20	283	168	GLMM_tweedie	0.0374878	0.899246
	453	20	283	168	GEE1	0.0618306	0.880885
	453	20	283	168	Pseudobulk_mean	0.0253165	0.936573
	453	20	283	168	Pseudobulk_sum	0.999513	-0.12318
	453	20	283	168	Monocle	0.290166	0.744307
	453	20	283	168	ROTS	0.332522	0.690829
	8255	20	283	71	MAST	0.308521	0.405334
	8255	20	283	71	MAST_RE	0.0626836	0.667128
	8255	20	283	71	MAST_Combat	0.675917	0.135009
	8255	20	283	71	GLM_tweedie	0.0729572	0.846573
	8255	20	283	71	GLMM_tweedie	0.030642	0.884758
	8255	20	283	71	GEE1	0.0661479	0.858507
	8255	20	283	71	Pseudobulk_mean	0.0321012	0.925238
	8255	20	283	71	Pseudobulk_sum	1	-0.312762
	8255	20	283	71	Monocle	0.200875	0.814512
	8255	20	283	71	ROTS	0.248054	0.731928
	1367	20	312	82	MAST	0.317098	0.395293
	1367	20	312	82	MAST_RE	0.0436327	0.683921
	1367	20	312	82	MAST_Combat	0.712012	0.0889664
	1367	20	312	82	GLM_tweedie	0.061747	0.841144
	1367	20	312	82	GLMM_tweedie	0.0261044	0.872256
	1367	20	312	82	GEE1	0.064257	0.85208
	1367	20	312	82	Pseudobulk_mean	0.0230924	0.925637
	1367	20	312	82	Pseudobulk_sum	1	-0.313635
	1367	20	312	82	Monocle	0.218876	0.79823
	1367	20	312	82	ROTS	0.268072	0.726511
	5567	20	329	219	MAST	0.443564	0.214519
	5567	20	329	219	MAST_RE	0.0584158	0.620619
	5567	20	329	219	MAST_Combat	0.793347	-0.0855079
	5567	20	329	219	GLM_tweedie	0.106016	0.844927
	5567	20	329	219	GLMM_tweedie	0.0424063	0.901071
	5567	20	329	219	GEE1	0.0670611	0.883749
	5567	20	329	219	Pseudobulk_mean	0.0221894	0.936396
	5567	20	329	219	Pseudobulk_sum	0.997041	-0.0796359
	5567	20	329	219	Monocle	0.31213	0.726187
	5567	20	329	219	ROTS	0.368343	0.658646
	3656	20	337	154	MAST	0.403974	0.291448
	3656	20	337	154	MAST_RE	0.0525071	0.662067
	3656	20	337	154	MAST_Combat	0.779895	-0.0127161
	3656	20	337	154	GLM_tweedie	0.0885539	0.848974
	3656	20	337	154	GLMM_tweedie	0.0372115	0.896688
	3656	20	337	154	GEE1	0.0617051	0.876269
	3656	20	337	154	Pseudobulk_mean	0.0164861	0.936283
	3656	20	337	154	Pseudobulk_sum	1	-0.173034
	3656	20	337	154	Monocle	0.26943	0.758254
	3656	20	337	154	ROTS	0.31983	0.692775
	3185	20	338	85	MAST	0.304609	0.410913
	3185	20	338	85	MAST_RE	0.0531062	0.67773
	3185	20	338	85	MAST_Combat	0.700051	0.0940284
	3185	20	338	85	GLM_tweedie	0.0675273	0.848477
	3185	20	338	85	GLMM_tweedie	0.0278054	0.883067
	3185	20	338	85	GEE1	0.0640516	0.858051
	3185	20	338	85	Pseudobulk_mean	0.0203575	0.927352
	3185	20	338	85	Pseudobulk_sum	1	-0.306493
	3185	20	338	85	Monocle	0.211519	0.806876
	3185	20	338	85	ROTS	0.252234	0.743089
	4814	20	490	293	MAST	0.492292	0.205171
	4814	20	490	293	MAST_RE	0.0467429	0.663701
	4814	20	490	293	MAST_Combat	0.810095	-0.0513184
	4814	20	490	293	GLM_tweedie	0.118636	0.843426
	4814	20	490	293	GLMM_tweedie	0.0400396	0.910035
	4814	20	490	293	GEE1	0.0538804	0.899995
	4814	20	490	293	Pseudobulk_mean	0.0133465	0.940285
	4814	20	490	293	Pseudobulk_sum	1	-0.10816
	4814	20	490	293	Monocle	0.357884	0.693535
	4814	20	490	293	ROTS	0.402373	0.643158
	4583	20	62	168	MAST	0.266801	0.31282
	4583	20	62	168	MAST_RE	0.0530571	0.555627
	4583	20	62	168	MAST_Combat	0.668545	-0.0777467
	4583	20	62	168	GLM_tweedie	0.0639041	0.849618
	4583	20	62	168	GLMM_tweedie	0.0334498	0.877353
	4583	20	62	168	GEE1	0.0668997	0.850793
	4583	20	62	168	Pseudobulk_mean	0.0259611	0.932678
	4583	20	62	168	Pseudobulk_sum	1	-0.179975
	4583	20	62	168	Monocle	0.176236	0.839071
	4583	20	62	168	ROTS	0.227159	0.74502
	3327	20	64	190	MAST	0.253266	0.344798
	3327	20	64	190	MAST_RE	0.0442211	0.582735
	3327	20	64	190	MAST_Combat	0.688199	-0.105594
	3327	20	64	190	GLM_tweedie	0.0566038	0.854842
	3327	20	64	190	GLMM_tweedie	0.0268123	0.882373
	3327	20	64	190	GEE1	0.0585899	0.856054
	3327	20	64	190	Pseudobulk_mean	0.0287984	0.926719
	3327	20	64	190	Pseudobulk_sum	1	-0.181779
	3327	20	64	190	Monocle	0.159384	0.85266
	3327	20	64	190	ROTS	0.200596	0.790016
	2304	20	66	239	MAST	0.277834	0.293799
	2304	20	66	239	MAST_RE	0.0475708	0.555566
	2304	20	66	239	MAST_Combat	0.654397	-0.133439
	2304	20	66	239	GLM_tweedie	0.055	0.869897
	2304	20	66	239	GLMM_tweedie	0.0225	0.897354
	2304	20	66	239	GEE1	0.064	0.861664
	2304	20	66	239	Pseudobulk_mean	0.0295	0.929677
	2304	20	66	239	Pseudobulk_sum	1	-0.196141
	2304	20	66	239	Monocle	0.186	0.828147
	2304	20	66	239	ROTS	0.2385	0.758946
	8847	20	73	302	MAST	0.291953	0.259996
	8847	20	73	302	MAST_RE	0.0608141	0.52519
	8847	20	73	302	MAST_Combat	0.706614	-0.176663
	8847	20	73	302	GLM_tweedie	0.0559883	0.872382
	8847	20	73	302	GLMM_tweedie	0.0238559	0.899438
	8847	20	73	302	GEE1	0.0564752	0.873273
	8847	20	73	302	Pseudobulk_mean	0.0321324	0.924508
	8847	20	73	302	Pseudobulk_sum	1	-0.186055
	8847	20	73	302	Monocle	0.203992	0.814391
	8847	20	73	302	ROTS	0.252678	0.747101
	9614	20	81	263	MAST	0.329341	0.245443
	9614	20	81	263	MAST_RE	0.0543912	0.554048
	9614	20	81	263	MAST_Combat	0.720743	-0.180157
	9614	20	81	263	GLM_tweedie	0.0707571	0.853879
	9614	20	81	263	GLMM_tweedie	0.0351311	0.884973
	9614	20	81	263	GEE1	0.0712519	0.852463
	9614	20	81	263	Pseudobulk_mean	0.0262246	0.930441
	9614	20	81	263	Pseudobulk_sum	1	-0.186572
	9614	20	81	263	Monocle	0.210787	0.810264
	9614	20	81	263	ROTS	0.270658	0.741151
	8542	20	85	146	MAST	0.29015	0.322755
	8542	20	85	146	MAST_RE	0.0504609	0.592294
	8542	20	85	146	MAST_Combat	0.693026	-0.0665963
	8542	20	85	146	GLM_tweedie	0.0626204	0.853788
	8542	20	85	146	GLMM_tweedie	0.026975	0.887027
	8542	20	85	146	GEE1	0.0631021	0.855124
	8542	20	85	146	Pseudobulk_mean	0.0250482	0.932722
	8542	20	85	146	Pseudobulk_sum	0.99422	-0.10012
	8542	20	85	146	Monocle	0.190751	0.824491
	8542	20	85	146	ROTS	0.235549	0.750705
	7669	20	88	124	MAST	0.272549	0.364155
	7669	20	88	124	MAST_RE	0.0504902	0.610457
	7669	20	88	124	MAST_Combat	0.709037	-0.0577309
	7669	20	88	124	GLM_tweedie	0.0611947	0.85486
	7669	20	88	124	GLMM_tweedie	0.0291404	0.8855
	7669	20	88	124	GEE1	0.0616804	0.859786
	7669	20	88	124	Pseudobulk_mean	0.0257407	0.932478
	7669	20	88	124	Pseudobulk_sum	0.953375	0.0578667
	7669	20	88	124	Monocle	0.187955	0.827791
	7669	20	88	124	ROTS	0.230695	0.764738
	4003	20	88	95	MAST	0.249365	0.38334
	4003	20	88	95	MAST_RE	0.0569106	0.597958
	4003	20	88	95	MAST_Combat	0.690525	-0.0282742
	4003	20	88	95	GLM_tweedie	0.0529234	0.855576
	4003	20	88	95	GLMM_tweedie	0.0287298	0.873368
	4003	20	88	95	GEE1	0.0640121	0.85151
	4003	20	88	95	Pseudobulk_mean	0.0277218	0.928536
	4003	20	88	95	Pseudobulk_sum	0.0897177	0.874882
	4003	20	88	95	Monocle	0.155242	0.856611
	4003	20	88	95	ROTS	0.200101	0.791363
	4902	20	97	114	MAST	0.274682	0.365768
	4902	20	97	114	MAST_RE	0.0537634	0.609136
	4902	20	97	114	MAST_Combat	0.693908	-0.0182497
	4902	20	97	114	GLM_tweedie	0.0588521	0.844802
	4902	20	97	114	GLMM_tweedie	0.0272374	0.87365
	4902	20	97	114	GEE1	0.0632296	0.847585
	4902	20	97	114	Pseudobulk_mean	0.0228599	0.932614
	4902	20	97	114	Pseudobulk_sum	0.652237	0.422156
	4902	20	97	114	Monocle	0.18142	0.832407
	4902	20	97	114	ROTS	0.227626	0.764849
	400	20	103	141	MAST	0.276938	0.349136
	400	20	103	141	MAST_RE	0.0419308	0.613982
	400	20	103	141	MAST_Combat	0.699207	-0.0588915
	400	20	103	141	GLM_tweedie	0.0576271	0.870768
	400	20	103	141	GLMM_tweedie	0.0266344	0.898707
	400	20	103	141	GEE1	0.061017	0.872522
	400	20	103	141	Pseudobulk_mean	0.0256659	0.933797
	400	20	103	141	Pseudobulk_sum	0.946731	0.110808
	400	20	103	141	Monocle	0.195157	0.821077
	400	20	103	141	ROTS	0.240678	0.756439
	3246	20	106	120	MAST	0.277311	0.365438
	3246	20	106	120	MAST_RE	0.0528917	0.611889
	3246	20	106	120	MAST_Combat	0.707329	-0.0268455
	3246	20	106	120	GLM_tweedie	0.0593137	0.854604
	3246	20	106	120	GLMM_tweedie	0.0308823	0.877566
	3246	20	106	120	GEE1	0.0647059	0.85202
	3246	20	106	120	Pseudobulk_mean	0.0284314	0.919267
	3246	20	106	120	Pseudobulk_sum	0.34951	0.652838
	3246	20	106	120	Monocle	0.185294	0.832816
	3246	20	106	120	ROTS	0.229412	0.751393
	8492	20	107	111	MAST	0.306411	0.337479
	8492	20	107	111	MAST_RE	0.0439172	0.625019
	8492	20	107	111	MAST_Combat	0.693491	-0.0071932
	8492	20	107	111	GLM_tweedie	0.0589116	0.867747
	8492	20	107	111	GLMM_tweedie	0.0284573	0.895323
	8492	20	107	111	GEE1	0.0634049	0.863904
	8492	20	107	111	Pseudobulk_mean	0.0229656	0.928965
	8492	20	107	111	Pseudobulk_sum	0.0604094	0.897715
	8492	20	107	111	Monocle	0.197703	0.821025
	8492	20	107	111	ROTS	0.248627	0.747946
	8620	20	108	204	MAST	0.344538	0.246075
	8620	20	108	204	MAST_RE	0.0484429	0.575218
	8620	20	108	204	MAST_Combat	0.737288	-0.175108
	8620	20	108	204	GLM_tweedie	0.0737826	0.859874
	8620	20	108	204	GLMM_tweedie	0.0319724	0.896751
	8620	20	108	204	GEE1	0.059518	0.876483
	8620	20	108	204	Pseudobulk_mean	0.025578	0.929978
	8620	20	108	204	Pseudobulk_sum	0.999508	-0.121272
	8620	20	108	204	Monocle	0.208067	0.811476
	8620	20	108	204	ROTS	0.272996	0.732796
	4140	20	109	216	MAST	0.350921	0.262109
	4140	20	109	216	MAST_RE	0.0537581	0.586235
	4140	20	109	216	MAST_Combat	0.733434	-0.137129
	4140	20	109	216	GLM_tweedie	0.0746785	0.861008
	4140	20	109	216	GLMM_tweedie	0.0341246	0.896145
	4140	20	109	216	GEE1	0.0687438	0.86945
	4140	20	109	216	Pseudobulk_mean	0.0232443	0.936613
	4140	20	109	216	Pseudobulk_sum	0.999011	-0.1207
	4140	20	109	216	Monocle	0.255193	0.775411
	4140	20	109	216	ROTS	0.297725	0.713049
	2232	20	118	291	MAST	0.366351	0.226703
	2232	20	118	291	MAST_RE	0.0542559	0.576402
	2232	20	118	291	MAST_Combat	0.725855	-0.167437
	2232	20	118	291	GLM_tweedie	0.0803747	0.849017
	2232	20	118	291	GLMM_tweedie	0.0325444	0.890423
	2232	20	118	291	GEE1	0.0650888	0.864254
	2232	20	118	291	Pseudobulk_mean	0.0221894	0.929239
	2232	20	118	291	Pseudobulk_sum	1	-0.145333
	2232	20	118	291	Monocle	0.240138	0.785942
	2232	20	118	291	ROTS	0.290927	0.721408
	3010	20	120	104	MAST	0.288471	0.364467
	3010	20	120	104	MAST_RE	0.0544285	0.619415
	3010	20	120	104	MAST_Combat	0.679	0.0106316
	3010	20	120	104	GLM_tweedie	0.0714635	0.8477
	3010	20	120	104	GLMM_tweedie	0.0327949	0.881387
	3010	20	120	104	GEE1	0.0690161	0.855078
	3010	20	120	104	Pseudobulk_mean	0.0249633	0.935092
	3010	20	120	104	Pseudobulk_sum	0.565835	0.49032
	3010	20	120	104	Monocle	0.188938	0.828189
	3010	20	120	104	ROTS	0.241801	0.755118
	2381	20	120	301	MAST	0.357609	0.25853
	2381	20	120	301	MAST_RE	0.050226	0.59211
	2381	20	120	301	MAST_Combat	0.74001	-0.150696
	2381	20	120	301	GLM_tweedie	0.0732802	0.864432
	2381	20	120	301	GLMM_tweedie	0.0259222	0.904699
	2381	20	120	301	GEE1	0.050349	0.887699
	2381	20	120	301	Pseudobulk_mean	0.0214357	0.937019
	2381	20	120	301	Pseudobulk_sum	1	-0.142221
	2381	20	120	301	Monocle	0.239282	0.78857
	2381	20	120	301	ROTS	0.295115	0.717186
	5720	20	133	260	MAST	0.356191	0.239051
	5720	20	133	260	MAST_RE	0.050814	0.576213
	5720	20	133	260	MAST_Combat	0.730387	-0.150453
	5720	20	133	260	GLM_tweedie	0.0705191	0.863333
	5720	20	133	260	GLMM_tweedie	0.0298727	0.900063
	5720	20	133	260	GEE1	0.0582762	0.875211
	5720	20	133	260	Pseudobulk_mean	0.0230166	0.933149
	5720	20	133	260	Pseudobulk_sum	0.99951	-0.12007
	5720	20	133	260	Monocle	0.246327	0.779958
	5720	20	133	260	ROTS	0.297747	0.714846
	9272	20	146	84	MAST	0.2889	0.361958
	9272	20	146	84	MAST_RE	0.0574827	0.616308
	9272	20	146	84	MAST_Combat	0.692846	0.0205295
	9272	20	146	84	GLM_tweedie	0.0603237	0.860436
	9272	20	146	84	GLMM_tweedie	0.0279549	0.891573
	9272	20	146	84	GEE1	0.0598332	0.872537
	9272	20	146	84	Pseudobulk_mean	0.0372732	0.924135
	9272	20	146	84	Pseudobulk_sum	0.995586	-0.0909285
	9272	20	146	84	Monocle	0.199608	0.817416
	9272	20	146	84	ROTS	0.245218	0.74775
	869	20	148	287	MAST	0.405156	0.203199
	869	20	148	287	MAST_RE	0.0544482	0.583444
	869	20	148	287	MAST_Combat	0.756876	-0.181708
	869	20	148	287	GLM_tweedie	0.0830918	0.862651
	869	20	148	287	GLMM_tweedie	0.0357488	0.904437
	869	20	148	287	GEE1	0.0623188	0.881174
	869	20	148	287	Pseudobulk_mean	0.0193237	0.941551
	869	20	148	287	Pseudobulk_sum	1	-0.105626
	869	20	148	287	Monocle	0.272464	0.760779
	869	20	148	287	ROTS	0.326087	0.699182
	9014	20	150	300	MAST	0.396291	0.199044
	9014	20	150	300	MAST_RE	0.0522206	0.574571
	9014	20	150	300	MAST_Combat	0.774225	-0.216933
	9014	20	150	300	GLM_tweedie	0.0920543	0.839223
	9014	20	150	300	GLMM_tweedie	0.0348837	0.888487
	9014	20	150	300	GEE1	0.0610465	0.866288
	9014	20	150	300	Pseudobulk_mean	0.0208333	0.926754
	9014	20	150	300	Pseudobulk_sum	1	-0.118338
	9014	20	150	300	Monocle	0.283915	0.74995
	9014	20	150	300	ROTS	0.336725	0.679955
	2354	20	155	93	MAST	0.308073	0.361843
	2354	20	155	93	MAST_RE	0.0539871	0.635764
	2354	20	155	93	MAST_Combat	0.671664	0.0294636
	2354	20	155	93	GLM_tweedie	0.0681372	0.852183
	2354	20	155	93	GLMM_tweedie	0.0313725	0.886007
	2354	20	155	93	GEE1	0.0720588	0.859947
	2354	20	155	93	Pseudobulk_mean	0.0259804	0.932978
	2354	20	155	93	Pseudobulk_sum	0.995588	-0.102365
	2354	20	155	93	Monocle	0.216667	0.802703
	2354	20	155	93	ROTS	0.271569	0.71112
	3511	20	161	231	MAST	0.383422	0.248348
	3511	20	161	231	MAST_RE	0.0533204	0.60434
	3511	20	161	231	MAST_Combat	0.740559	-0.071871
	3511	20	161	231	GLM_tweedie	0.0889851	0.854126
	3511	20	161	231	GLMM_tweedie	0.038961	0.900798
	3511	20	161	231	GEE1	0.0683021	0.875655
	3511	20	161	231	Pseudobulk_mean	0.023569	0.934413
	3511	20	161	231	Pseudobulk_sum	0.984608	-0.0242662
	3511	20	161	231	Monocle	0.260702	0.769763
	3511	20	161	231	ROTS	0.326118	0.689919
	8717	20	164	254	MAST	0.395157	0.228969
	8717	20	164	254	MAST_RE	0.0503632	0.60192
	8717	20	164	254	MAST_Combat	0.771723	-0.139897
	8717	20	164	254	GLM_tweedie	0.0934356	0.854503
	8717	20	164	254	GLMM_tweedie	0.03977	0.902465
	8717	20	164	254	GEE1	0.0661236	0.881876
	8717	20	164	254	Pseudobulk_mean	0.0287494	0.930915
	8717	20	164	254	Pseudobulk_sum	0.998083	-0.0925139
	8717	20	164	254	Monocle	0.275515	0.758594
	8717	20	164	254	ROTS	0.332535	0.689682
	8666	20	169	120	MAST	0.338228	0.31613
	8666	20	169	120	MAST_RE	0.0494371	0.629399
	8666	20	169	120	MAST_Combat	0.703117	-0.0208455
	8666	20	169	120	GLM_tweedie	0.0664081	0.86507
	8666	20	169	120	GLMM_tweedie	0.0295686	0.897911
	8666	20	169	120	GEE1	0.0673776	0.868293
	8666	20	169	120	Pseudobulk_mean	0.0247213	0.932969
	8666	20	169	120	Pseudobulk_sum	0.977218	0.0120479
	8666	20	169	120	Monocle	0.216675	0.803713
	8666	20	169	120	ROTS	0.283083	0.725391
	7897	20	169	286	MAST	0.388889	0.226588
	7897	20	169	286	MAST_RE	0.0456906	0.59517
	7897	20	169	286	MAST_Combat	0.753403	-0.126669
	7897	20	169	286	GLM_tweedie	0.0899225	0.853614
	7897	20	169	286	GLMM_tweedie	0.0397933	0.897104
	7897	20	169	286	GEE1	0.0599483	0.883074
	7897	20	169	286	Pseudobulk_mean	0.0206718	0.932667
	7897	20	169	286	Pseudobulk_sum	1	-0.113097
	7897	20	169	286	Monocle	0.290956	0.749751
	7897	20	169	286	ROTS	0.319897	0.705719
	4185	20	169	78	MAST	0.273669	0.405123
	4185	20	169	78	MAST_RE	0.0517751	0.647178
	4185	20	169	78	MAST_Combat	0.688183	0.0666899
	4185	20	169	78	GLM_tweedie	0.0669599	0.848896
	4185	20	169	78	GLMM_tweedie	0.030303	0.882092
	4185	20	169	78	GEE1	0.0654937	0.860038
	4185	20	169	78	Pseudobulk_mean	0.0234604	0.932361
	4185	20	169	78	Pseudobulk_sum	1	-0.174818
	4185	20	169	78	Monocle	0.186706	0.830205
	4185	20	169	78	ROTS	0.238025	0.759135
	238	20	179	172	MAST	0.378012	0.247984
	238	20	179	172	MAST_RE	0.0512305	0.601479
	238	20	179	172	MAST_Combat	0.751903	-0.0956757
	238	20	179	172	GLM_tweedie	0.0933134	0.847078
	238	20	179	172	GLMM_tweedie	0.0324351	0.902234
	238	20	179	172	GEE1	0.0683633	0.871822
	238	20	179	172	Pseudobulk_mean	0.0224551	0.936183
	238	20	179	172	Pseudobulk_sum	0.0444112	0.919173
	238	20	179	172	Monocle	0.26497	0.764239
	238	20	179	172	ROTS	0.315369	0.705637
	2851	20	182	216	MAST	0.419851	0.195346
	2851	20	182	216	MAST_RE	0.0506204	0.590971
	2851	20	182	216	MAST_Combat	0.789474	-0.169713
	2851	20	182	216	GLM_tweedie	0.0892505	0.855539
	2851	20	182	216	GLMM_tweedie	0.0419132	0.894569
	2851	20	182	216	GEE1	0.0788955	0.867571
	2851	20	182	216	Pseudobulk_mean	0.0251479	0.931088
	2851	20	182	216	Pseudobulk_sum	0.817061	0.285736
	2851	20	182	216	Monocle	0.269231	0.766517
	2851	20	182	216	ROTS	0.341716	0.678989
	3323	20	183	183	MAST	0.375439	0.272874
	3323	20	183	183	MAST_RE	0.0506266	0.619419
	3323	20	183	183	MAST_Combat	0.751773	-0.0756422
	3323	20	183	183	GLM_tweedie	0.0809737	0.852097
	3323	20	183	183	GLMM_tweedie	0.0312966	0.89518
	3323	20	183	183	GEE1	0.0571287	0.875838
	3323	20	183	183	Pseudobulk_mean	0.0218579	0.933739
	3323	20	183	183	Pseudobulk_sum	0.0784898	0.88767
	3323	20	183	183	Monocle	0.249379	0.779723
	3323	20	183	183	ROTS	0.321411	0.685198
	5087	20	184	211	MAST	0.388916	0.244593
	5087	20	184	211	MAST_RE	0.047996	0.603935
	5087	20	184	211	MAST_Combat	0.756608	-0.129075
	5087	20	184	211	GLM_tweedie	0.0945813	0.859255
	5087	20	184	211	GLMM_tweedie	0.0408867	0.90062
	5087	20	184	211	GEE1	0.0689655	0.882678
	5087	20	184	211	Pseudobulk_mean	0.0226601	0.938782
	5087	20	184	211	Pseudobulk_sum	0.346798	0.669981
	5087	20	184	211	Monocle	0.268966	0.764519
	5087	20	184	211	ROTS	0.324631	0.695983
	1291	20	192	67	MAST	0.264179	0.441293
	1291	20	192	67	MAST_RE	0.0517413	0.668951
	1291	20	192	67	MAST_Combat	0.657749	0.139719
	1291	20	192	67	GLM_tweedie	0.0587945	0.831594
	1291	20	192	67	GLMM_tweedie	0.034585	0.852897
	1291	20	192	67	GEE1	0.0701581	0.83985
	1291	20	192	67	Pseudobulk_mean	0.034585	0.916118
	1291	20	192	67	Pseudobulk_sum	0.999506	-0.278427
	1291	20	192	67	Monocle	0.181324	0.832613
	1291	20	192	67	ROTS	0.23419	0.747011
	3121	20	217	78	MAST	0.272819	0.408472
	3121	20	217	78	MAST_RE	0.0400609	0.662328
	3121	20	217	78	MAST_Combat	0.707842	0.065656
	3121	20	217	78	GLM_tweedie	0.052393	0.857958
	3121	20	217	78	GLMM_tweedie	0.0287154	0.874966
	3121	20	217	78	GEE1	0.0619647	0.859147
	3121	20	217	78	Pseudobulk_mean	0.0201511	0.929279
	3121	20	217	78	Pseudobulk_sum	1	-0.261301
	3121	20	217	78	Monocle	0.190428	0.826769
	3121	20	217	78	ROTS	0.23728	0.749864
	4646	20	234	161	MAST	0.389985	0.269413
	4646	20	234	161	MAST_RE	0.0571573	0.621323
	4646	20	234	161	MAST_Combat	0.760836	-0.0713252
	4646	20	234	161	GLM_tweedie	0.0868038	0.850936
	4646	20	234	161	GLMM_tweedie	0.0386352	0.893204
	4646	20	234	161	GEE1	0.0672353	0.872441
	4646	20	234	161	Pseudobulk_mean	0.0230808	0.931578
	4646	20	234	161	Pseudobulk_sum	0.990467	-0.0687363
	4646	20	234	161	Monocle	0.258404	0.772954
	4646	20	234	161	ROTS	0.335173	0.690216
	4578	20	240	129	MAST	0.34995	0.335341
	4578	20	240	129	MAST_RE	0.0508475	0.651674
	4578	20	240	129	MAST_Combat	0.726815	0.0257047
	4578	20	240	129	GLM_tweedie	0.0802377	0.8627
	4578	20	240	129	GLMM_tweedie	0.0371471	0.901061
	4578	20	240	129	GEE1	0.0624071	0.884456
	4578	20	240	129	Pseudobulk_mean	0.0183259	0.943
	4578	20	240	129	Pseudobulk_sum	0.999505	-0.1399
	4578	20	240	129	Monocle	0.238732	0.786625
	4578	20	240	129	ROTS	0.304111	0.71358
	4347	20	245	103	MAST	0.327533	0.353908
	4347	20	245	103	MAST_RE	0.0573183	0.640695
	4347	20	245	103	MAST_Combat	0.743523	0.0245444
	4347	20	245	103	GLM_tweedie	0.0797359	0.835774
	4347	20	245	103	GLMM_tweedie	0.0370747	0.873599
	4347	20	245	103	GEE1	0.0700863	0.853612
	4347	20	245	103	Pseudobulk_mean	0.0228542	0.931451
	4347	20	245	103	Pseudobulk_sum	0.999492	-0.209661
	4347	20	245	103	Monocle	0.239208	0.78602
	4347	20	245	103	ROTS	0.281361	0.724125
	1431	20	248	304	MAST	0.466869	0.159674
	1431	20	248	304	MAST_RE	0.0561457	0.592494
	1431	20	248	304	MAST_Combat	0.788725	-0.162737
	1431	20	248	304	GLM_tweedie	0.105131	0.844255
	1431	20	248	304	GLMM_tweedie	0.0487928	0.892754
	1431	20	248	304	GEE1	0.0684105	0.878818
	1431	20	248	304	Pseudobulk_mean	0.0251509	0.929661
	1431	20	248	304	Pseudobulk_sum	0.733903	0.352735
	1431	20	248	304	Monocle	0.320926	0.726366
	1431	20	248	304	ROTS	0.386318	0.651847
	9423	20	256	203	MAST	0.406052	0.24873
	9423	20	256	203	MAST_RE	0.0556369	0.621993
	9423	20	256	203	MAST_Combat	0.768664	-0.100975
	9423	20	256	203	GLM_tweedie	0.107022	0.838193
	9423	20	256	203	GLMM_tweedie	0.040678	0.895937
	9423	20	256	203	GEE1	0.0658596	0.877162
	9423	20	256	203	Pseudobulk_mean	0.0193705	0.937959
	9423	20	256	203	Pseudobulk_sum	0.892978	0.188057
	9423	20	256	203	Monocle	0.309927	0.723316
	9423	20	256	203	ROTS	0.341889	0.678722
	2038	20	258	266	MAST	0.410169	0.228136
	2038	20	258	266	MAST_RE	0.0382567	0.627666
	2038	20	258	266	MAST_Combat	0.788499	-0.113755
	2038	20	258	266	GLM_tweedie	0.0827719	0.866274
	2038	20	258	266	GLMM_tweedie	0.0274302	0.915666
	2038	20	258	266	GEE1	0.0534167	0.897074
	2038	20	258	266	Pseudobulk_mean	0.0153994	0.941404
	2038	20	258	266	Pseudobulk_sum	0.0803657	0.886039
	2038	20	258	266	Monocle	0.294514	0.741061
	2038	20	258	266	ROTS	0.346006	0.684082
	6770	20	258	49	MAST	0.237599	0.476871
	6770	20	258	49	MAST_RE	0.0461081	0.684794
	6770	20	258	49	MAST_Combat	0.628984	0.128383
	6770	20	258	49	GLM_tweedie	0.0412574	0.831251
	6770	20	258	49	GLMM_tweedie	0.0201375	0.850224
	6770	20	258	49	GEE1	0.0717092	0.829213
	6770	20	258	49	Pseudobulk_mean	0.0324165	0.913673
	6770	20	258	49	Pseudobulk_sum	1	-0.2942
	6770	20	258	49	Monocle	0.164538	0.844672
	6770	20	258	49	ROTS	0.209234	0.765529
	6802	20	269	125	MAST	0.35102	0.312352
	6802	20	269	125	MAST_RE	0.047449	0.634782
	6802	20	269	125	MAST_Combat	0.734262	0.00605218
	6802	20	269	125	GLM_tweedie	0.0780933	0.854453
	6802	20	269	125	GLMM_tweedie	0.0309331	0.896759
	6802	20	269	125	GEE1	0.0623732	0.875539
	6802	20	269	125	Pseudobulk_mean	0.0243408	0.931631
	6802	20	269	125	Pseudobulk_sum	1	-0.176776
	6802	20	269	125	Monocle	0.240365	0.785284
	6802	20	269	125	ROTS	0.296653	0.716064
	2988	20	280	158	MAST	0.387207	0.269462
	2988	20	280	158	MAST_RE	0.0551758	0.622939
	2988	20	280	158	MAST_Combat	0.763923	-0.0514813
	2988	20	280	158	GLM_tweedie	0.0901163	0.842308
	2988	20	280	158	GLMM_tweedie	0.0387597	0.885575
	2988	20	280	158	GEE1	0.0717054	0.860463
	2988	20	280	158	Pseudobulk_mean	0.0208333	0.932527
	2988	20	280	158	Pseudobulk_sum	0.999516	-0.1409
	2988	20	280	158	Monocle	0.266957	0.764216
	2988	20	280	158	ROTS	0.329942	0.692342
	453	20	283	168	MAST	0.406863	0.288703
	453	20	283	168	MAST_RE	0.0568627	0.653812
	453	20	283	168	MAST_Combat	0.788299	-0.065119
	453	20	283	168	GLM_tweedie	0.0920156	0.84904
	453	20	283	168	GLMM_tweedie	0.0374878	0.899246
	453	20	283	168	GEE1	0.0618306	0.880885
	453	20	283	168	Pseudobulk_mean	0.0253165	0.936573
	453	20	283	168	Pseudobulk_sum	0.999513	-0.12318
	453	20	283	168	Monocle	0.290166	0.744307
	453	20	283	168	ROTS	0.332522	0.690829
	8255	20	283	71	MAST	0.308521	0.405334
	8255	20	283	71	MAST_RE	0.0626836	0.667128
	8255	20	283	71	MAST_Combat	0.675917	0.135009
	8255	20	283	71	GLM_tweedie	0.0729572	0.846573
	8255	20	283	71	GLMM_tweedie	0.030642	0.884758
	8255	20	283	71	GEE1	0.0661479	0.858507
	8255	20	283	71	Pseudobulk_mean	0.0321012	0.925238
	8255	20	283	71	Pseudobulk_sum	1	-0.312762
	8255	20	283	71	Monocle	0.200875	0.814512
	8255	20	283	71	ROTS	0.248054	0.731928
	1367	20	312	82	MAST	0.317098	0.395293
	1367	20	312	82	MAST_RE	0.0436327	0.683921
	1367	20	312	82	MAST_Combat	0.712012	0.0889664
	1367	20	312	82	GLM_tweedie	0.061747	0.841144
	1367	20	312	82	GLMM_tweedie	0.0261044	0.872256
	1367	20	312	82	GEE1	0.064257	0.85208
	1367	20	312	82	Pseudobulk_mean	0.0230924	0.925637
	1367	20	312	82	Pseudobulk_sum	1	-0.313635
	1367	20	312	82	Monocle	0.218876	0.79823
	1367	20	312	82	ROTS	0.268072	0.726511
	5567	20	329	219	MAST	0.443564	0.214519
	5567	20	329	219	MAST_RE	0.0584158	0.620619
	5567	20	329	219	MAST_Combat	0.793347	-0.0855079
	5567	20	329	219	GLM_tweedie	0.106016	0.844927
	5567	20	329	219	GLMM_tweedie	0.0424063	0.901071
	5567	20	329	219	GEE1	0.0670611	0.883749
	5567	20	329	219	Pseudobulk_mean	0.0221894	0.936396
	5567	20	329	219	Pseudobulk_sum	0.997041	-0.0796359
	5567	20	329	219	Monocle	0.31213	0.726187
	5567	20	329	219	ROTS	0.368343	0.658646
	3656	20	337	154	MAST	0.403974	0.291448
	3656	20	337	154	MAST_RE	0.0525071	0.662067
	3656	20	337	154	MAST_Combat	0.779895	-0.0127161
	3656	20	337	154	GLM_tweedie	0.0885539	0.848974
	3656	20	337	154	GLMM_tweedie	0.0372115	0.896688
	3656	20	337	154	GEE1	0.0617051	0.876269
	3656	20	337	154	Pseudobulk_mean	0.0164861	0.936283
	3656	20	337	154	Pseudobulk_sum	1	-0.173034
	3656	20	337	154	Monocle	0.26943	0.758254
	3656	20	337	154	ROTS	0.31983	0.692775
	3185	20	338	85	MAST	0.304609	0.410913
	3185	20	338	85	MAST_RE	0.0531062	0.67773
	3185	20	338	85	MAST_Combat	0.700051	0.0940284
	3185	20	338	85	GLM_tweedie	0.0675273	0.848477
	3185	20	338	85	GLMM_tweedie	0.0278054	0.883067
	3185	20	338	85	GEE1	0.0640516	0.858051
	3185	20	338	85	Pseudobulk_mean	0.0203575	0.927352
	3185	20	338	85	Pseudobulk_sum	1	-0.306493
	3185	20	338	85	Monocle	0.211519	0.806876
	3185	20	338	85	ROTS	0.252234	0.743089
	4814	20	490	293	MAST	0.492292	0.205171
	4814	20	490	293	MAST_RE	0.0467429	0.663701
	4814	20	490	293	MAST_Combat	0.810095	-0.0513184
	4814	20	490	293	GLM_tweedie	0.118636	0.843426
	4814	20	490	293	GLMM_tweedie	0.0400396	0.910035
	4814	20	490	293	GEE1	0.0538804	0.899995
	4814	20	490	293	Pseudobulk_mean	0.0133465	0.940285
	4814	20	490	293	Pseudobulk_sum	1	-0.10816
	4814	20	490	293	Monocle	0.357884	0.693535
	4814	20	490	293	ROTS	0.402373	0.643158
	4583	20	62	168	MAST	0.266801	0.31282
	4583	20	62	168	MAST_RE	0.0530571	0.555627
	4583	20	62	168	MAST_Combat	0.668545	-0.0777467
	4583	20	62	168	GLM_tweedie	0.0639041	0.849618
	4583	20	62	168	GLMM_tweedie	0.0334498	0.877353
	4583	20	62	168	GEE1	0.0668997	0.850793
	4583	20	62	168	Pseudobulk_mean	0.0259611	0.932678
	4583	20	62	168	Pseudobulk_sum	1	-0.179975
	4583	20	62	168	Monocle	0.176236	0.839071
	4583	20	62	168	ROTS	0.227159	0.74502
	3327	20	64	190	MAST	0.253266	0.344798
	3327	20	64	190	MAST_RE	0.0442211	0.582735
	3327	20	64	190	MAST_Combat	0.688199	-0.105594
	3327	20	64	190	GLM_tweedie	0.0566038	0.854842
	3327	20	64	190	GLMM_tweedie	0.0268123	0.882373
	3327	20	64	190	GEE1	0.0585899	0.856054
	3327	20	64	190	Pseudobulk_mean	0.0287984	0.926719
	3327	20	64	190	Pseudobulk_sum	1	-0.181779
	3327	20	64	190	Monocle	0.159384	0.85266
	3327	20	64	190	ROTS	0.200596	0.790016
	2304	20	66	239	MAST	0.277834	0.293799
	2304	20	66	239	MAST_RE	0.0475708	0.555566
	2304	20	66	239	MAST_Combat	0.654397	-0.133439
	2304	20	66	239	GLM_tweedie	0.055	0.869897
	2304	20	66	239	GLMM_tweedie	0.0225	0.897354
	2304	20	66	239	GEE1	0.064	0.861664
	2304	20	66	239	Pseudobulk_mean	0.0295	0.929677
	2304	20	66	239	Pseudobulk_sum	1	-0.196141
	2304	20	66	239	Monocle	0.186	0.828147
	2304	20	66	239	ROTS	0.2385	0.758946
	8847	20	73	302	MAST	0.291953	0.259996
	8847	20	73	302	MAST_RE	0.0608141	0.52519
	8847	20	73	302	MAST_Combat	0.706614	-0.176663
	8847	20	73	302	GLM_tweedie	0.0559883	0.872382
	8847	20	73	302	GLMM_tweedie	0.0238559	0.899438
	8847	20	73	302	GEE1	0.0564752	0.873273
	8847	20	73	302	Pseudobulk_mean	0.0321324	0.924508
	8847	20	73	302	Pseudobulk_sum	1	-0.186055
	8847	20	73	302	Monocle	0.203992	0.814391
	8847	20	73	302	ROTS	0.252678	0.747101
	9614	20	81	263	MAST	0.329341	0.245443
	9614	20	81	263	MAST_RE	0.0543912	0.554048
	9614	20	81	263	MAST_Combat	0.720743	-0.180157
	9614	20	81	263	GLM_tweedie	0.0707571	0.853879
	9614	20	81	263	GLMM_tweedie	0.0351311	0.884973
	9614	20	81	263	GEE1	0.0712519	0.852463
	9614	20	81	263	Pseudobulk_mean	0.0262246	0.930441
	9614	20	81	263	Pseudobulk_sum	1	-0.186572
	9614	20	81	263	Monocle	0.210787	0.810264
	9614	20	81	263	ROTS	0.270658	0.741151
	8542	20	85	146	MAST	0.29015	0.322755
	8542	20	85	146	MAST_RE	0.0504609	0.592294
	8542	20	85	146	MAST_Combat	0.693026	-0.0665963
	8542	20	85	146	GLM_tweedie	0.0626204	0.853788
	8542	20	85	146	GLMM_tweedie	0.026975	0.887027
	8542	20	85	146	GEE1	0.0631021	0.855124
	8542	20	85	146	Pseudobulk_mean	0.0250482	0.932722
	8542	20	85	146	Pseudobulk_sum	0.99422	-0.10012
	8542	20	85	146	Monocle	0.190751	0.824491
	8542	20	85	146	ROTS	0.235549	0.750705
	7669	20	88	124	MAST	0.272549	0.364155
	7669	20	88	124	MAST_RE	0.0504902	0.610457
	7669	20	88	124	MAST_Combat	0.709037	-0.0577309
	7669	20	88	124	GLM_tweedie	0.0611947	0.85486
	7669	20	88	124	GLMM_tweedie	0.0291404	0.8855
	7669	20	88	124	GEE1	0.0616804	0.859786
	7669	20	88	124	Pseudobulk_mean	0.0257407	0.932478
	7669	20	88	124	Pseudobulk_sum	0.953375	0.0578667
	7669	20	88	124	Monocle	0.187955	0.827791
	7669	20	88	124	ROTS	0.230695	0.764738
	4003	20	88	95	MAST	0.249365	0.38334
	4003	20	88	95	MAST_RE	0.0569106	0.597958
	4003	20	88	95	MAST_Combat	0.690525	-0.0282742
	4003	20	88	95	GLM_tweedie	0.0529234	0.855576
	4003	20	88	95	GLMM_tweedie	0.0287298	0.873368
	4003	20	88	95	GEE1	0.0640121	0.85151
	4003	20	88	95	Pseudobulk_mean	0.0277218	0.928536
	4003	20	88	95	Pseudobulk_sum	0.0897177	0.874882
	4003	20	88	95	Monocle	0.155242	0.856611
	4003	20	88	95	ROTS	0.200101	0.791363
	4902	20	97	114	MAST	0.274682	0.365768
	4902	20	97	114	MAST_RE	0.0537634	0.609136
	4902	20	97	114	MAST_Combat	0.693908	-0.0182497
	4902	20	97	114	GLM_tweedie	0.0588521	0.844802
	4902	20	97	114	GLMM_tweedie	0.0272374	0.87365
	4902	20	97	114	GEE1	0.0632296	0.847585
	4902	20	97	114	Pseudobulk_mean	0.0228599	0.932614
	4902	20	97	114	Pseudobulk_sum	0.652237	0.422156
	4902	20	97	114	Monocle	0.18142	0.832407
	4902	20	97	114	ROTS	0.227626	0.764849
	400	20	103	141	MAST	0.276938	0.349136
	400	20	103	141	MAST_RE	0.0419308	0.613982
	400	20	103	141	MAST_Combat	0.699207	-0.0588915
	400	20	103	141	GLM_tweedie	0.0576271	0.870768
	400	20	103	141	GLMM_tweedie	0.0266344	0.898707
	400	20	103	141	GEE1	0.061017	0.872522
	400	20	103	141	Pseudobulk_mean	0.0256659	0.933797
	400	20	103	141	Pseudobulk_sum	0.946731	0.110808
	400	20	103	141	Monocle	0.195157	0.821077
	400	20	103	141	ROTS	0.240678	0.756439
	3246	20	106	120	MAST	0.277311	0.365438
	3246	20	106	120	MAST_RE	0.0528917	0.611889
	3246	20	106	120	MAST_Combat	0.707329	-0.0268455
	3246	20	106	120	GLM_tweedie	0.0593137	0.854604
	3246	20	106	120	GLMM_tweedie	0.0308823	0.877566
	3246	20	106	120	GEE1	0.0647059	0.85202
	3246	20	106	120	Pseudobulk_mean	0.0284314	0.919267
	3246	20	106	120	Pseudobulk_sum	0.34951	0.652838
	3246	20	106	120	Monocle	0.185294	0.832816
	3246	20	106	120	ROTS	0.229412	0.751393
	8492	20	107	111	MAST	0.306411	0.337479
	8492	20	107	111	MAST_RE	0.0439172	0.625019
	8492	20	107	111	MAST_Combat	0.693491	-0.0071932
	8492	20	107	111	GLM_tweedie	0.0589116	0.867747
	8492	20	107	111	GLMM_tweedie	0.0284573	0.895323
	8492	20	107	111	GEE1	0.0634049	0.863904
	8492	20	107	111	Pseudobulk_mean	0.0229656	0.928965
	8492	20	107	111	Pseudobulk_sum	0.0604094	0.897715
	8492	20	107	111	Monocle	0.197703	0.821025
	8492	20	107	111	ROTS	0.248627	0.747946
	8620	20	108	204	MAST	0.344538	0.246075
	8620	20	108	204	MAST_RE	0.0484429	0.575218
	8620	20	108	204	MAST_Combat	0.737288	-0.175108
	8620	20	108	204	GLM_tweedie	0.0737826	0.859874
	8620	20	108	204	GLMM_tweedie	0.0319724	0.896751
	8620	20	108	204	GEE1	0.059518	0.876483
	8620	20	108	204	Pseudobulk_mean	0.025578	0.929978
	8620	20	108	204	Pseudobulk_sum	0.999508	-0.121272
	8620	20	108	204	Monocle	0.208067	0.811476
	8620	20	108	204	ROTS	0.272996	0.732796
	4140	20	109	216	MAST	0.350921	0.262109
	4140	20	109	216	MAST_RE	0.0537581	0.586235
	4140	20	109	216	MAST_Combat	0.733434	-0.137129
	4140	20	109	216	GLM_tweedie	0.0746785	0.861008
	4140	20	109	216	GLMM_tweedie	0.0341246	0.896145
	4140	20	109	216	GEE1	0.0687438	0.86945
	4140	20	109	216	Pseudobulk_mean	0.0232443	0.936613
	4140	20	109	216	Pseudobulk_sum	0.999011	-0.1207
	4140	20	109	216	Monocle	0.255193	0.775411
	4140	20	109	216	ROTS	0.297725	0.713049
	2232	20	118	291	MAST	0.366351	0.226703
	2232	20	118	291	MAST_RE	0.0542559	0.576402
	2232	20	118	291	MAST_Combat	0.725855	-0.167437
	2232	20	118	291	GLM_tweedie	0.0803747	0.849017
	2232	20	118	291	GLMM_tweedie	0.0325444	0.890423
	2232	20	118	291	GEE1	0.0650888	0.864254
	2232	20	118	291	Pseudobulk_mean	0.0221894	0.929239
	2232	20	118	291	Pseudobulk_sum	1	-0.145333
	2232	20	118	291	Monocle	0.240138	0.785942
	2232	20	118	291	ROTS	0.290927	0.721408
	3010	20	120	104	MAST	0.288471	0.364467
	3010	20	120	104	MAST_RE	0.0544285	0.619415
	3010	20	120	104	MAST_Combat	0.679	0.0106316
	3010	20	120	104	GLM_tweedie	0.0714635	0.8477
	3010	20	120	104	GLMM_tweedie	0.0327949	0.881387
	3010	20	120	104	GEE1	0.0690161	0.855078
	3010	20	120	104	Pseudobulk_mean	0.0249633	0.935092
	3010	20	120	104	Pseudobulk_sum	0.565835	0.49032
	3010	20	120	104	Monocle	0.188938	0.828189
	3010	20	120	104	ROTS	0.241801	0.755118
	2381	20	120	301	MAST	0.357609	0.25853
	2381	20	120	301	MAST_RE	0.050226	0.59211
	2381	20	120	301	MAST_Combat	0.74001	-0.150696
	2381	20	120	301	GLM_tweedie	0.0732802	0.864432
	2381	20	120	301	GLMM_tweedie	0.0259222	0.904699
	2381	20	120	301	GEE1	0.050349	0.887699
	2381	20	120	301	Pseudobulk_mean	0.0214357	0.937019
	2381	20	120	301	Pseudobulk_sum	1	-0.142221
	2381	20	120	301	Monocle	0.239282	0.78857
	2381	20	120	301	ROTS	0.295115	0.717186
	5720	20	133	260	MAST	0.356191	0.239051
	5720	20	133	260	MAST_RE	0.050814	0.576213
	5720	20	133	260	MAST_Combat	0.730387	-0.150453
	5720	20	133	260	GLM_tweedie	0.0705191	0.863333
	5720	20	133	260	GLMM_tweedie	0.0298727	0.900063
	5720	20	133	260	GEE1	0.0582762	0.875211
	5720	20	133	260	Pseudobulk_mean	0.0230166	0.933149
	5720	20	133	260	Pseudobulk_sum	0.99951	-0.12007
	5720	20	133	260	Monocle	0.246327	0.779958
	5720	20	133	260	ROTS	0.297747	0.714846
	9272	20	146	84	MAST	0.2889	0.361958
	9272	20	146	84	MAST_RE	0.0574827	0.616308
	9272	20	146	84	MAST_Combat	0.692846	0.0205295
	9272	20	146	84	GLM_tweedie	0.0603237	0.860436
	9272	20	146	84	GLMM_tweedie	0.0279549	0.891573
	9272	20	146	84	GEE1	0.0598332	0.872537
	9272	20	146	84	Pseudobulk_mean	0.0372732	0.924135
	9272	20	146	84	Pseudobulk_sum	0.995586	-0.0909285
	9272	20	146	84	Monocle	0.199608	0.817416
	9272	20	146	84	ROTS	0.245218	0.74775
	869	20	148	287	MAST	0.405156	0.203199
	869	20	148	287	MAST_RE	0.0544482	0.583444
	869	20	148	287	MAST_Combat	0.756876	-0.181708
	869	20	148	287	GLM_tweedie	0.0830918	0.862651
	869	20	148	287	GLMM_tweedie	0.0357488	0.904437
	869	20	148	287	GEE1	0.0623188	0.881174
	869	20	148	287	Pseudobulk_mean	0.0193237	0.941551
	869	20	148	287	Pseudobulk_sum	1	-0.105626
	869	20	148	287	Monocle	0.272464	0.760779
	869	20	148	287	ROTS	0.326087	0.699182
	9014	20	150	300	MAST	0.396291	0.199044
	9014	20	150	300	MAST_RE	0.0522206	0.574571
	9014	20	150	300	MAST_Combat	0.774225	-0.216933
	9014	20	150	300	GLM_tweedie	0.0920543	0.839223
	9014	20	150	300	GLMM_tweedie	0.0348837	0.888487
	9014	20	150	300	GEE1	0.0610465	0.866288
	9014	20	150	300	Pseudobulk_mean	0.0208333	0.926754
	9014	20	150	300	Pseudobulk_sum	1	-0.118338
	9014	20	150	300	Monocle	0.283915	0.74995
	9014	20	150	300	ROTS	0.336725	0.679955
	2354	20	155	93	MAST	0.308073	0.361843
	2354	20	155	93	MAST_RE	0.0539871	0.635764
	2354	20	155	93	MAST_Combat	0.671664	0.0294636
	2354	20	155	93	GLM_tweedie	0.0681372	0.852183
	2354	20	155	93	GLMM_tweedie	0.0313725	0.886007
	2354	20	155	93	GEE1	0.0720588	0.859947
	2354	20	155	93	Pseudobulk_mean	0.0259804	0.932978
	2354	20	155	93	Pseudobulk_sum	0.995588	-0.102365
	2354	20	155	93	Monocle	0.216667	0.802703
	2354	20	155	93	ROTS	0.271569	0.71112
	3511	20	161	231	MAST	0.383422	0.248348
	3511	20	161	231	MAST_RE	0.0533204	0.60434
	3511	20	161	231	MAST_Combat	0.740559	-0.071871
	3511	20	161	231	GLM_tweedie	0.0889851	0.854126
	3511	20	161	231	GLMM_tweedie	0.038961	0.900798
	3511	20	161	231	GEE1	0.0683021	0.875655
	3511	20	161	231	Pseudobulk_mean	0.023569	0.934413
	3511	20	161	231	Pseudobulk_sum	0.984608	-0.0242662
	3511	20	161	231	Monocle	0.260702	0.769763
	3511	20	161	231	ROTS	0.326118	0.689919
	8717	20	164	254	MAST	0.395157	0.228969
	8717	20	164	254	MAST_RE	0.0503632	0.60192
	8717	20	164	254	MAST_Combat	0.771723	-0.139897
	8717	20	164	254	GLM_tweedie	0.0934356	0.854503
	8717	20	164	254	GLMM_tweedie	0.03977	0.902465
	8717	20	164	254	GEE1	0.0661236	0.881876
	8717	20	164	254	Pseudobulk_mean	0.0287494	0.930915
	8717	20	164	254	Pseudobulk_sum	0.998083	-0.0925139
	8717	20	164	254	Monocle	0.275515	0.758594
	8717	20	164	254	ROTS	0.332535	0.689682
	8666	20	169	120	MAST	0.338228	0.31613
	8666	20	169	120	MAST_RE	0.0494371	0.629399
	8666	20	169	120	MAST_Combat	0.703117	-0.0208455
	8666	20	169	120	GLM_tweedie	0.0664081	0.86507
	8666	20	169	120	GLMM_tweedie	0.0295686	0.897911
	8666	20	169	120	GEE1	0.0673776	0.868293
	8666	20	169	120	Pseudobulk_mean	0.0247213	0.932969
	8666	20	169	120	Pseudobulk_sum	0.977218	0.0120479
	8666	20	169	120	Monocle	0.216675	0.803713
	8666	20	169	120	ROTS	0.283083	0.725391
	7897	20	169	286	MAST	0.388889	0.226588
	7897	20	169	286	MAST_RE	0.0456906	0.59517
	7897	20	169	286	MAST_Combat	0.753403	-0.126669
	7897	20	169	286	GLM_tweedie	0.0899225	0.853614
	7897	20	169	286	GLMM_tweedie	0.0397933	0.897104
	7897	20	169	286	GEE1	0.0599483	0.883074
	7897	20	169	286	Pseudobulk_mean	0.0206718	0.932667
	7897	20	169	286	Pseudobulk_sum	1	-0.113097
	7897	20	169	286	Monocle	0.290956	0.749751
	7897	20	169	286	ROTS	0.319897	0.705719
	4185	20	169	78	MAST	0.273669	0.405123
	4185	20	169	78	MAST_RE	0.0517751	0.647178
	4185	20	169	78	MAST_Combat	0.688183	0.0666899
	4185	20	169	78	GLM_tweedie	0.0669599	0.848896
	4185	20	169	78	GLMM_tweedie	0.030303	0.882092
	4185	20	169	78	GEE1	0.0654937	0.860038
	4185	20	169	78	Pseudobulk_mean	0.0234604	0.932361
	4185	20	169	78	Pseudobulk_sum	1	-0.174818
	4185	20	169	78	Monocle	0.186706	0.830205
	4185	20	169	78	ROTS	0.238025	0.759135
	238	20	179	172	MAST	0.378012	0.247984
	238	20	179	172	MAST_RE	0.0512305	0.601479
	238	20	179	172	MAST_Combat	0.751903	-0.0956757
	238	20	179	172	GLM_tweedie	0.0933134	0.847078
	238	20	179	172	GLMM_tweedie	0.0324351	0.902234
	238	20	179	172	GEE1	0.0683633	0.871822
	238	20	179	172	Pseudobulk_mean	0.0224551	0.936183
	238	20	179	172	Pseudobulk_sum	0.0444112	0.919173
	238	20	179	172	Monocle	0.26497	0.764239
	238	20	179	172	ROTS	0.315369	0.705637
	2851	20	182	216	MAST	0.419851	0.195346
	2851	20	182	216	MAST_RE	0.0506204	0.590971
	2851	20	182	216	MAST_Combat	0.789474	-0.169713
	2851	20	182	216	GLM_tweedie	0.0892505	0.855539
	2851	20	182	216	GLMM_tweedie	0.0419132	0.894569
	2851	20	182	216	GEE1	0.0788955	0.867571
	2851	20	182	216	Pseudobulk_mean	0.0251479	0.931088
	2851	20	182	216	Pseudobulk_sum	0.817061	0.285736
	2851	20	182	216	Monocle	0.269231	0.766517
	2851	20	182	216	ROTS	0.341716	0.678989
	3323	20	183	183	MAST	0.375439	0.272874
	3323	20	183	183	MAST_RE	0.0506266	0.619419
	3323	20	183	183	MAST_Combat	0.751773	-0.0756422
	3323	20	183	183	GLM_tweedie	0.0809737	0.852097
	3323	20	183	183	GLMM_tweedie	0.0312966	0.89518
	3323	20	183	183	GEE1	0.0571287	0.875838
	3323	20	183	183	Pseudobulk_mean	0.0218579	0.933739
	3323	20	183	183	Pseudobulk_sum	0.0784898	0.88767
	3323	20	183	183	Monocle	0.249379	0.779723
	3323	20	183	183	ROTS	0.321411	0.685198
	5087	20	184	211	MAST	0.388916	0.244593
	5087	20	184	211	MAST_RE	0.047996	0.603935
	5087	20	184	211	MAST_Combat	0.756608	-0.129075
	5087	20	184	211	GLM_tweedie	0.0945813	0.859255
	5087	20	184	211	GLMM_tweedie	0.0408867	0.90062
	5087	20	184	211	GEE1	0.0689655	0.882678
	5087	20	184	211	Pseudobulk_mean	0.0226601	0.938782
	5087	20	184	211	Pseudobulk_sum	0.346798	0.669981
	5087	20	184	211	Monocle	0.268966	0.764519
	5087	20	184	211	ROTS	0.324631	0.695983
	1291	20	192	67	MAST	0.264179	0.441293
	1291	20	192	67	MAST_RE	0.0517413	0.668951
	1291	20	192	67	MAST_Combat	0.657749	0.139719
	1291	20	192	67	GLM_tweedie	0.0587945	0.831594
	1291	20	192	67	GLMM_tweedie	0.034585	0.852897
	1291	20	192	67	GEE1	0.0701581	0.83985
	1291	20	192	67	Pseudobulk_mean	0.034585	0.916118
	1291	20	192	67	Pseudobulk_sum	0.999506	-0.278427
	1291	20	192	67	Monocle	0.181324	0.832613
	1291	20	192	67	ROTS	0.23419	0.747011
	3121	20	217	78	MAST	0.272819	0.408472
	3121	20	217	78	MAST_RE	0.0400609	0.662328
	3121	20	217	78	MAST_Combat	0.707842	0.065656
	3121	20	217	78	GLM_tweedie	0.052393	0.857958
	3121	20	217	78	GLMM_tweedie	0.0287154	0.874966
	3121	20	217	78	GEE1	0.0619647	0.859147
	3121	20	217	78	Pseudobulk_mean	0.0201511	0.929279
	3121	20	217	78	Pseudobulk_sum	1	-0.261301
	3121	20	217	78	Monocle	0.190428	0.826769
	3121	20	217	78	ROTS	0.23728	0.749864
	4646	20	234	161	MAST	0.389985	0.269413
	4646	20	234	161	MAST_RE	0.0571573	0.621323
	4646	20	234	161	MAST_Combat	0.760836	-0.0713252
	4646	20	234	161	GLM_tweedie	0.0868038	0.850936
	4646	20	234	161	GLMM_tweedie	0.0386352	0.893204
	4646	20	234	161	GEE1	0.0672353	0.872441
	4646	20	234	161	Pseudobulk_mean	0.0230808	0.931578
	4646	20	234	161	Pseudobulk_sum	0.990467	-0.0687363
	4646	20	234	161	Monocle	0.258404	0.772954
	4646	20	234	161	ROTS	0.335173	0.690216
	4578	20	240	129	MAST	0.34995	0.335341
	4578	20	240	129	MAST_RE	0.0508475	0.651674
	4578	20	240	129	MAST_Combat	0.726815	0.0257047
	4578	20	240	129	GLM_tweedie	0.0802377	0.8627
	4578	20	240	129	GLMM_tweedie	0.0371471	0.901061
	4578	20	240	129	GEE1	0.0624071	0.884456
	4578	20	240	129	Pseudobulk_mean	0.0183259	0.943
	4578	20	240	129	Pseudobulk_sum	0.999505	-0.1399
	4578	20	240	129	Monocle	0.238732	0.786625
	4578	20	240	129	ROTS	0.304111	0.71358
	4347	20	245	103	MAST	0.327533	0.353908
	4347	20	245	103	MAST_RE	0.0573183	0.640695
	4347	20	245	103	MAST_Combat	0.743523	0.0245444
	4347	20	245	103	GLM_tweedie	0.0797359	0.835774
	4347	20	245	103	GLMM_tweedie	0.0370747	0.873599
	4347	20	245	103	GEE1	0.0700863	0.853612
	4347	20	245	103	Pseudobulk_mean	0.0228542	0.931451
	4347	20	245	103	Pseudobulk_sum	0.999492	-0.209661
	4347	20	245	103	Monocle	0.239208	0.78602
	4347	20	245	103	ROTS	0.281361	0.724125
	1431	20	248	304	MAST	0.466869	0.159674
	1431	20	248	304	MAST_RE	0.0561457	0.592494
	1431	20	248	304	MAST_Combat	0.788725	-0.162737
	1431	20	248	304	GLM_tweedie	0.105131	0.844255
	1431	20	248	304	GLMM_tweedie	0.0487928	0.892754
	1431	20	248	304	GEE1	0.0684105	0.878818
	1431	20	248	304	Pseudobulk_mean	0.0251509	0.929661
	1431	20	248	304	Pseudobulk_sum	0.733903	0.352735
	1431	20	248	304	Monocle	0.320926	0.726366
	1431	20	248	304	ROTS	0.386318	0.651847
	9423	20	256	203	MAST	0.406052	0.24873
	9423	20	256	203	MAST_RE	0.0556369	0.621993
	9423	20	256	203	MAST_Combat	0.768664	-0.100975
	9423	20	256	203	GLM_tweedie	0.107022	0.838193
	9423	20	256	203	GLMM_tweedie	0.040678	0.895937
	9423	20	256	203	GEE1	0.0658596	0.877162
	9423	20	256	203	Pseudobulk_mean	0.0193705	0.937959
	9423	20	256	203	Pseudobulk_sum	0.892978	0.188057
	9423	20	256	203	Monocle	0.309927	0.723316
	9423	20	256	203	ROTS	0.341889	0.678722
	2038	20	258	266	MAST	0.410169	0.228136
	2038	20	258	266	MAST_RE	0.0382567	0.627666
	2038	20	258	266	MAST_Combat	0.788499	-0.113755
	2038	20	258	266	GLM_tweedie	0.0827719	0.866274
	2038	20	258	266	GLMM_tweedie	0.0274302	0.915666
	2038	20	258	266	GEE1	0.0534167	0.897074
	2038	20	258	266	Pseudobulk_mean	0.0153994	0.941404
	2038	20	258	266	Pseudobulk_sum	0.0803657	0.886039
	2038	20	258	266	Monocle	0.294514	0.741061
	2038	20	258	266	ROTS	0.346006	0.684082
	6770	20	258	49	MAST	0.237599	0.476871
	6770	20	258	49	MAST_RE	0.0461081	0.684794
	6770	20	258	49	MAST_Combat	0.628984	0.128383
	6770	20	258	49	GLM_tweedie	0.0412574	0.831251
	6770	20	258	49	GLMM_tweedie	0.0201375	0.850224
	6770	20	258	49	GEE1	0.0717092	0.829213
	6770	20	258	49	Pseudobulk_mean	0.0324165	0.913673
	6770	20	258	49	Pseudobulk_sum	1	-0.2942
	6770	20	258	49	Monocle	0.164538	0.844672
	6770	20	258	49	ROTS	0.209234	0.765529
	6802	20	269	125	MAST	0.35102	0.312352
	6802	20	269	125	MAST_RE	0.047449	0.634782
	6802	20	269	125	MAST_Combat	0.734262	0.00605218
	6802	20	269	125	GLM_tweedie	0.0780933	0.854453
	6802	20	269	125	GLMM_tweedie	0.0309331	0.896759
	6802	20	269	125	GEE1	0.0623732	0.875539
	6802	20	269	125	Pseudobulk_mean	0.0243408	0.931631
	6802	20	269	125	Pseudobulk_sum	1	-0.176776
	6802	20	269	125	Monocle	0.240365	0.785284
	6802	20	269	125	ROTS	0.296653	0.716064
	2988	20	280	158	MAST	0.387207	0.269462
	2988	20	280	158	MAST_RE	0.0551758	0.622939
	2988	20	280	158	MAST_Combat	0.763923	-0.0514813
	2988	20	280	158	GLM_tweedie	0.0901163	0.842308
	2988	20	280	158	GLMM_tweedie	0.0387597	0.885575
	2988	20	280	158	GEE1	0.0717054	0.860463
	2988	20	280	158	Pseudobulk_mean	0.0208333	0.932527
	2988	20	280	158	Pseudobulk_sum	0.999516	-0.1409
	2988	20	280	158	Monocle	0.266957	0.764216
	2988	20	280	158	ROTS	0.329942	0.692342
	453	20	283	168	MAST	0.406863	0.288703
	453	20	283	168	MAST_RE	0.0568627	0.653812
	453	20	283	168	MAST_Combat	0.788299	-0.065119
	453	20	283	168	GLM_tweedie	0.0920156	0.84904
	453	20	283	168	GLMM_tweedie	0.0374878	0.899246
	453	20	283	168	GEE1	0.0618306	0.880885
	453	20	283	168	Pseudobulk_mean	0.0253165	0.936573
	453	20	283	168	Pseudobulk_sum	0.999513	-0.12318
	453	20	283	168	Monocle	0.290166	0.744307
	453	20	283	168	ROTS	0.332522	0.690829
	8255	20	283	71	MAST	0.308521	0.405334
	8255	20	283	71	MAST_RE	0.0626836	0.667128
	8255	20	283	71	MAST_Combat	0.675917	0.135009
	8255	20	283	71	GLM_tweedie	0.0729572	0.846573
	8255	20	283	71	GLMM_tweedie	0.030642	0.884758
	8255	20	283	71	GEE1	0.0661479	0.858507
	8255	20	283	71	Pseudobulk_mean	0.0321012	0.925238
	8255	20	283	71	Pseudobulk_sum	1	-0.312762
	8255	20	283	71	Monocle	0.200875	0.814512
	8255	20	283	71	ROTS	0.248054	0.731928
	1367	20	312	82	MAST	0.317098	0.395293
	1367	20	312	82	MAST_RE	0.0436327	0.683921
	1367	20	312	82	MAST_Combat	0.712012	0.0889664
	1367	20	312	82	GLM_tweedie	0.061747	0.841144
	1367	20	312	82	GLMM_tweedie	0.0261044	0.872256
	1367	20	312	82	GEE1	0.064257	0.85208
	1367	20	312	82	Pseudobulk_mean	0.0230924	0.925637
	1367	20	312	82	Pseudobulk_sum	1	-0.313635
	1367	20	312	82	Monocle	0.218876	0.79823
	1367	20	312	82	ROTS	0.268072	0.726511
	5567	20	329	219	MAST	0.443564	0.214519
	5567	20	329	219	MAST_RE	0.0584158	0.620619
	5567	20	329	219	MAST_Combat	0.793347	-0.0855079
	5567	20	329	219	GLM_tweedie	0.106016	0.844927
	5567	20	329	219	GLMM_tweedie	0.0424063	0.901071
	5567	20	329	219	GEE1	0.0670611	0.883749
	5567	20	329	219	Pseudobulk_mean	0.0221894	0.936396
	5567	20	329	219	Pseudobulk_sum	0.997041	-0.0796359
	5567	20	329	219	Monocle	0.31213	0.726187
	5567	20	329	219	ROTS	0.368343	0.658646
	3656	20	337	154	MAST	0.403974	0.291448
	3656	20	337	154	MAST_RE	0.0525071	0.662067
	3656	20	337	154	MAST_Combat	0.779895	-0.0127161
	3656	20	337	154	GLM_tweedie	0.0885539	0.848974
	3656	20	337	154	GLMM_tweedie	0.0372115	0.896688
	3656	20	337	154	GEE1	0.0617051	0.876269
	3656	20	337	154	Pseudobulk_mean	0.0164861	0.936283
	3656	20	337	154	Pseudobulk_sum	1	-0.173034
	3656	20	337	154	Monocle	0.26943	0.758254
	3656	20	337	154	ROTS	0.31983	0.692775
	3185	20	338	85	MAST	0.304609	0.410913
	3185	20	338	85	MAST_RE	0.0531062	0.67773
	3185	20	338	85	MAST_Combat	0.700051	0.0940284
	3185	20	338	85	GLM_tweedie	0.0675273	0.848477
	3185	20	338	85	GLMM_tweedie	0.0278054	0.883067
	3185	20	338	85	GEE1	0.0640516	0.858051
	3185	20	338	85	Pseudobulk_mean	0.0203575	0.927352
	3185	20	338	85	Pseudobulk_sum	1	-0.306493
	3185	20	338	85	Monocle	0.211519	0.806876
	3185	20	338	85	ROTS	0.252234	0.743089
	4583	20	62	168	MAST	0.266801	0.31282
	4583	20	62	168	MAST_RE	0.0530571	0.555627
	4583	20	62	168	MAST_Combat	0.668545	-0.0777467
	4583	20	62	168	GLM_tweedie	0.0639041	0.849618
	4583	20	62	168	GLMM_tweedie	0.0334498	0.877353
	4583	20	62	168	GEE1	0.0668997	0.850793
	4583	20	62	168	Pseudobulk_mean	0.0259611	0.932678
	4583	20	62	168	Pseudobulk_sum	1	-0.179975
	4583	20	62	168	Monocle	0.176236	0.839071
	4583	20	62	168	ROTS	0.227159	0.74502
	3327	20	64	190	MAST	0.253266	0.344798
	3327	20	64	190	MAST_RE	0.0442211	0.582735
	3327	20	64	190	MAST_Combat	0.688199	-0.105594
	3327	20	64	190	GLM_tweedie	0.0566038	0.854842
	3327	20	64	190	GLMM_tweedie	0.0268123	0.882373
	3327	20	64	190	GEE1	0.0585899	0.856054
	3327	20	64	190	Pseudobulk_mean	0.0287984	0.926719
	3327	20	64	190	Pseudobulk_sum	1	-0.181779
	3327	20	64	190	Monocle	0.159384	0.85266
	3327	20	64	190	ROTS	0.200596	0.790016
	2304	20	66	239	MAST	0.277834	0.293799
	2304	20	66	239	MAST_RE	0.0475708	0.555566
	2304	20	66	239	MAST_Combat	0.654397	-0.133439
	2304	20	66	239	GLM_tweedie	0.055	0.869897
	2304	20	66	239	GLMM_tweedie	0.0225	0.897354
	2304	20	66	239	GEE1	0.064	0.861664
	2304	20	66	239	Pseudobulk_mean	0.0295	0.929677
	2304	20	66	239	Pseudobulk_sum	1	-0.196141
	2304	20	66	239	Monocle	0.186	0.828147
	2304	20	66	239	ROTS	0.2385	0.758946
	8847	20	73	302	MAST	0.291953	0.259996
	8847	20	73	302	MAST_RE	0.0608141	0.52519
	8847	20	73	302	MAST_Combat	0.706614	-0.176663
	8847	20	73	302	GLM_tweedie	0.0559883	0.872382
	8847	20	73	302	GLMM_tweedie	0.0238559	0.899438
	8847	20	73	302	GEE1	0.0564752	0.873273
	8847	20	73	302	Pseudobulk_mean	0.0321324	0.924508
	8847	20	73	302	Pseudobulk_sum	1	-0.186055
	8847	20	73	302	Monocle	0.203992	0.814391
	8847	20	73	302	ROTS	0.252678	0.747101
	9614	20	81	263	MAST	0.329341	0.245443
	9614	20	81	263	MAST_RE	0.0543912	0.554048
	9614	20	81	263	MAST_Combat	0.720743	-0.180157
	9614	20	81	263	GLM_tweedie	0.0707571	0.853879
	9614	20	81	263	GLMM_tweedie	0.0351311	0.884973
	9614	20	81	263	GEE1	0.0712519	0.852463
	9614	20	81	263	Pseudobulk_mean	0.0262246	0.930441
	9614	20	81	263	Pseudobulk_sum	1	-0.186572
	9614	20	81	263	Monocle	0.210787	0.810264
	9614	20	81	263	ROTS	0.270658	0.741151
	8542	20	85	146	MAST	0.29015	0.322755
	8542	20	85	146	MAST_RE	0.0504609	0.592294
	8542	20	85	146	MAST_Combat	0.693026	-0.0665963
	8542	20	85	146	GLM_tweedie	0.0626204	0.853788
	8542	20	85	146	GLMM_tweedie	0.026975	0.887027
	8542	20	85	146	GEE1	0.0631021	0.855124
	8542	20	85	146	Pseudobulk_mean	0.0250482	0.932722
	8542	20	85	146	Pseudobulk_sum	0.99422	-0.10012
	8542	20	85	146	Monocle	0.190751	0.824491
	8542	20	85	146	ROTS	0.235549	0.750705
	7669	20	88	124	MAST	0.272549	0.364155
	7669	20	88	124	MAST_RE	0.0504902	0.610457
	7669	20	88	124	MAST_Combat	0.709037	-0.0577309
	7669	20	88	124	GLM_tweedie	0.0611947	0.85486
	7669	20	88	124	GLMM_tweedie	0.0291404	0.8855
	7669	20	88	124	GEE1	0.0616804	0.859786
	7669	20	88	124	Pseudobulk_mean	0.0257407	0.932478
	7669	20	88	124	Pseudobulk_sum	0.953375	0.0578667
	7669	20	88	124	Monocle	0.187955	0.827791
	7669	20	88	124	ROTS	0.230695	0.764738
	4003	20	88	95	MAST	0.249365	0.38334
	4003	20	88	95	MAST_RE	0.0569106	0.597958
	4003	20	88	95	MAST_Combat	0.690525	-0.0282742
	4003	20	88	95	GLM_tweedie	0.0529234	0.855576
	4003	20	88	95	GLMM_tweedie	0.0287298	0.873368
	4003	20	88	95	GEE1	0.0640121	0.85151
	4003	20	88	95	Pseudobulk_mean	0.0277218	0.928536
	4003	20	88	95	Pseudobulk_sum	0.0897177	0.874882
	4003	20	88	95	Monocle	0.155242	0.856611
	4003	20	88	95	ROTS	0.200101	0.791363
	4902	20	97	114	MAST	0.274682	0.365768
	4902	20	97	114	MAST_RE	0.0537634	0.609136
	4902	20	97	114	MAST_Combat	0.693908	-0.0182497
	4902	20	97	114	GLM_tweedie	0.0588521	0.844802
	4902	20	97	114	GLMM_tweedie	0.0272374	0.87365
	4902	20	97	114	GEE1	0.0632296	0.847585
	4902	20	97	114	Pseudobulk_mean	0.0228599	0.932614
	4902	20	97	114	Pseudobulk_sum	0.652237	0.422156
	4902	20	97	114	Monocle	0.18142	0.832407
	4902	20	97	114	ROTS	0.227626	0.764849
